# Supplementary material for: SNP array profiling of mouse cell lines identifies their strains of origin and reveals cross-contamination and widespread aneuploidy
Source: BMC Genomics. 2014 Oct 3;15(1):847. doi: 10.1186/1471-2164-15-847 (PMC4198738; doi:10.1186/1471-2164-15-847)
Supplement: Supplementary file 1 — Additional file 1: Analysis of 117 cell line samples. Two worksheets show 1) results of analysis by 611 CLASP and 2) column annotations for the first worksheet (XLSX 116 KB) [file 12864_2014_6544_MOESM1_ESM.xlsx]

## Sheet: Cell Lines
														Background							Mean Copy Number (genoCNA)
Platform	Platform ID	Cell Line	Hs	Ns	Taxon	Unidentified	Misidentified	Second Background	Contaminated	Aneuploid	Wild/Outbred	Other (see notes)	Cell Type	Reported	Predicted	Score	-LOG10(PIA)	Secondary	Score	Contamination	1	2	3	4	5	6	7	8	9	10	11	12	13	14	15	16	17	18	19	Total Losses	Total Gains	Large Structural Variants	Source	Notes
MegaMUGA	4972	W4/129S6	1730	17266	Mus (Mus) musculus				X				Normal (Embryonic stem)	129S6/SvEvTac	SYNTH_MM_5141_129S2/SvPasxMM_5036_129S6/SvEvTac	0.699	98.66			0.32	1.94695	1.95253	1.92463	1.91503	1.92977	1.91249	1.9681	1.96196	1.97116	1.9392	1.96218	1.95159	1.95677	1.88393	1.93772	1.8607	1.9261	1.95123	1.98833	0	0		Cowley/Joyner
MegaMUGA	4985	AB2.2	262	3241	Mus (Mus) musculus								Normal (Embryonic stem)	129S5/SvEvBrd	MM_5141_129S2/SvPas	0.97973	16.443				1.96923	1.97748	1.95319	1.95973	1.95052	1.96403	1.98772	1.99255	1.98669	1.96364	2.00742	1.96356	1.98232	1.8909	1.96217	1.97827	1.97362	1.96039	1.98838	0	0		Cowley/Sanger	Some confusion about whether this was derived from S5 or S7
MegaMUGA	5005	AB2.2	267	3533	Mus (Mus) musculus								Normal (Embryonic stem)	129S5/SvEvBrd	MM_5141_129S2/SvPas	0.978322	16.443				1.97983	1.97633	1.9716	1.96175	1.95447	1.97071	1.98603	1.99078	1.99816	1.98011	1.99984	1.96876	1.98296	1.90136	1.95473	1.99565	1.96011	1.96573	1.99777	0	0		Cowley/Sanger	Some confusion about whether this was derived from S5 or S7
MegaMUGA	5009	TC-1	987	2310	Mus (Mus) musculus								Normal (Embryonic stem)	129S6/SvEvTac	MM_5141_129S2/SvPas	0.969	16.443				1.93174	1.94604	1.92782	1.91547	1.93628	1.95011	1.96872	1.94217	1.97879	1.9438	1.98582	1.96636	1.97051	1.85401	1.96201	1.90528	1.92961	1.94336	1.96797	0	0		Koller
MegaMUGA	5033	R1	3943	3127	Mus (Mus) musculus								Normal (Embryonic stem)	(129X1/SvJx129S1/Sv-Oca2+ Tyr+ KitlSl-J/J)	SYNTH_MM_5141_129S2/SvPasxMM_4980_129X1/SvJ	0.986	16.443				1.9386	1.93522	1.89318	1.86444	1.91633	1.89071	1.97275	1.95558	1.95464	1.91678	1.96938	1.9276	1.94712	1.87011	1.9298	1.83833	1.90594	1.96299	1.99723	0	0		Cowley/Nagy
MegaMUGA	5067	E14.Tg2a	284	3017	Mus (Mus) musculus								Normal (Embryonic stem)	129P2/OlaHsd	MUGA_1628_129P2/OlaHsd	0.997466	61.289				1.90646	1.93551	1.88079	1.89285	1.92815	1.88849	1.93873	1.92859	1.97239	1.89044	1.96304	1.9069	1.94671	1.84167	1.96956	1.84291	1.89931	1.92906	1.96654	0	0		Cowley/MMRRC
MegaMUGA	5069	AK7	271	2628	Mus (Mus) musculus								Normal (Embryonic stem)	129S4/SvJae	MM_5141_129S2/SvPas	0.996903	16.443				1.95702	1.95373	1.94594	1.95407	1.93099	1.93147	1.98239	1.98688	1.99251	1.95974	2.00173	1.95841	1.97483	1.90701	1.96413	1.926	1.96427	1.96898	1.98506	0	0		MMRRC
MegaMUGA	5076	JM8.A3	249	2369	Mus (Mus) musculus								Normal (Embryonic stem)	C57BL/6NJ	MM_5134_C57BL/6NJ	0.999437	1.495				1.91458	1.92726	1.8877	1.89832	1.9332	1.90999	1.97843	1.90787	1.96469	1.89954	1.95675	1.90843	1.94803	1.85016	1.90806	1.80854	1.92626	1.94777	1.96436	0	0		Murray
MegaMUGA	5094	JM8.A3	242	2300	Mus (Mus) musculus								Normal (Embryonic stem)	C57BL/6NJ	MM_5134_C57BL/6NJ	1	1.495				1.97958	1.96409	1.97246	1.95252	1.98093	1.97809	1.98091	1.97279	1.99026	1.97144	1.9859	1.96846	1.98242	1.94518	1.95535	1.94321	1.99008	1.99386	1.99268	0	0		Murray
MegaMUGA	5112	JM8.A3	273	2408	Mus (Mus) musculus								Normal (Embryonic stem)	C57BL/6NJ	MM_5134_C57BL/6NJ	0.999718	1.495				1.93024	1.95031	1.90749	1.9183	1.94048	1.9247	1.97536	1.9534	1.96388	1.94811	1.97432	1.94026	1.93984	1.87226	1.93884	1.86924	1.94461	1.96402	1.96242	0	0		Murray
MegaMUGA	5144	E14.Tg2a	273	2489	Mus (Mus) musculus								Normal (Embryonic stem)	129P2/OlaHsd	MUGA_1628_129P2/OlaHsd	0.999437	61.289				1.90132	1.91241	1.86897	1.86907	1.89792	1.86444	1.93507	1.92021	1.96795	1.85338	1.95413	1.92754	1.93712	1.81777	1.92212	1.81209	1.87222	1.9229	1.95952	0	0	Loss on Chr 14	Cowley/MMRRC
MegaMUGA	7296	MM Feeder	14840	13185	Mus (Mus) musculus	X						X			MUGA_3754_(C57BL/6JxDBA/2J)	0.665259	98.66			0.4	2.00099	1.95533	1.96833	1.97037	1.99457	1.94959	1.98449	1.99347	1.98808	1.95676	1.99002	1.96572	1.96039	1.99821	1.96597	1.99248	1.98582	2.00185	2.00281	0	0		Koller/Latour	Unspecified M. musculus background; probably a mixture
MegaMUGA	7308	Phoenix	1124	2438	Mus (Mus) musculus								Normal (Embryonic stem)	129S6/SvEvTac	MM_5036_129S6/SvEvTac	0.988176	5.979				1.9205	1.92447	1.92193	1.90951	1.92635	1.91224	1.96737	1.94125	1.95436	1.93187	1.96154	1.93772	1.95576	1.89381	1.94422	1.88334	1.92917	1.96746	1.97294	0	0		Koller/Latour
MUGA	698	18-castaneus Pathumthani	506	528	Mus (Mus) musculus castaneus						X		Normal	Wild	MM_7444_TC_YU_20	0.777872	68.763																										Morse
MUGA	699	5-fragilicauda	225	1395	Mus (Mus) fragilicauda						X		Normal	Wild	MUGA_4036_cervicolor-20918	0.751126	Inf																										Morse
MUGA	706	16-caroli Korat	260	1663	Mus (Mus) caroli						X		Normal	Wild	MUGA_4036_cervicolor-20918	0.771959	Inf																										Morse
MUGA	714	9-fragilicauda	219	1386	Mus (Mus) fragilicauda						X		Normal	Wild	MUGA_4036_cervicolor-20918	0.747466	Inf																										Morse
MUGA	720	7-fragilicauda	236	1385	Mus (Mus) fragilicauda						X		Normal	Wild	MUGA_4036_cervicolor-20918	0.749155	Inf																										Morse
MUGA	723	32-fragilicauda	247	1431	Mus (Mus) fragilicauda						X		Normal	Wild	MUGA_4036_cervicolor-20918	0.75	Inf																										Morse
MUGA	724	15-caroli Korat	325	1711	Mus (Mus) caroli						X		Normal	Wild	MUGA_4036_cervicolor-20918	0.766047	Inf																										Morse
MUGA	730	13-caroli Korat	322	1706	Mus (Mus) caroli						X		Normal	Wild	MUGA_4036_cervicolor-20918	0.766892	Inf																										Morse
MUGA	744	30-famulus	281	1390	Mus (Mus) famulus						X		Normal	Wild	MUGA_4037_20-cookii-20530	0.741836	Inf																										Morse
MUGA	750	Mus dunni	241	1458	Mus (Mus) terricolor						X		Normal	Wild	MUGA_4037_20-cookii-20530	0.747185	Inf																										Morse/Chattopadhyay
MUGA	754	17-castaneus Pathumthani	698	481	Mus (Mus) musculus castaneus						X		Normal	Wild	MM_7444_TC_YU_20	0.776745	Inf																										Morse
MUGA	1561	SJL-3	88	382	Mus (Mus) musculus					X			Cancer (Lymphoma)	SJL/J-Faslpr/+	MUGA_135_SJL/J	0.998874	1.495				1.78261	1.81415	1.55199	1.93645	1.88222	1.86967	1.67632	1.13478	1.91272	2	2.03563	1.75923	1.87481	1.82701	1.67316	1.79009	1.82892	1.9176	1.96365	1	0	Loss on Chr 3, 7	Morse	Loss on Chr 3, 7
MUGA	1562	SJL-5	86	369	Mus (Mus) musculus								Cancer (Lymphoma)	SJL/J-Faslpr/+	MUGA_135_SJL/J	0.999155	1.495				1.75203	1.73666	1.63854	1.86801	1.86746	2.04997	2.02737	1.87692	1.78552	1.99336	1.84623	1.6117	1.81076	1.60454	1.69124	1.68088	1.81067	1.93205	1.96365	0	0		Morse
MUGA	1563	B6-206	90	205	Mus (Mus) musculus					X			Cancer (Lymphoma)	C57BL/6J	MM_5092_C57BL/6J	0.999718	7.474				1.9946	1.87738	1.90092	1.92257	1.60499	1.87621	1.94699	1.93301	1.97056	1.84784	2.27983	1.79116	1.90907	1.93118	2.01746	1.84572	1.95375	2	1.9563	0	1		Morse
MUGA	1564	BALB/c-311c	90	306	Mus (Mus) musculus					X			Cancer (Plasmacytoma)	BALB/c-Faslgld/gld	MM_5043_BALB/cByJ	0.994651	5.979				1.89807	1.9484	1.91317	1.90334	1.84005	1.74726	1.67535	1.93305	1.96894	1.67798	1.93217	1.99871	2.58883	1.6118	1.93278	1.94104	1.90215	1.97557	1.93156	0	1	Loss on Chr 5, 6, 7, 10 and 14	Morse/Davidson
MUGA	1565	BALB/c-38B9	96	334	Mus (Mus) musculus								Cancer (Lymphoma)	BALB/cAn	SYNTH_MUGA_725_BALB/cJxMM_5043_BALB/cByJ	0.999155	5.979				1.89683	1.95261	1.87433	1.8897	1.88806	1.87278	1.86121	1.86197	1.87801	1.96252	1.90375	1.94188	1.86891	1.9182	1.83259	1.91055	1.965	1.98476	1.97832	0	0		Morse/Alt
MUGA	1566	NFS-1.0	91	370	Mus (Mus) musculus					X			Cancer (Lymphoma)	NFS.C58-Emv26	MUGA_4177_NFS/N	0.999155	Inf				1.86817	1.87335	2.59038	1.87067	1.8305	1.87501	1.87816	1.80911	1.91969	1.97348	1.9028	1.74096	1.77378	1.80254	2.40336	1.79391	1.98813	1.96445	1.92362	0	2		Morse
MUGA	1567	NFS-231	79	362	Mus (Mus) musculus								Cancer (Lymphoma)	NFS/N.AK-Emv11	MUGA_4177_NFS/N	0.998311	Inf				1.79384	1.85514	1.75076	1.8658	1.89921	1.9083	1.82315	1.82879	1.87104	1.97904	1.92943	1.80142	1.93637	1.81805	1.76328	1.72075	1.89177	1.95828	1.96365	0	0		Morse
MUGA	1568	NFS-222	77	330	Mus (Mus) musculus					X			Cancer (Lymphoma)	NFS/N.AK-Emv11	MUGA_4177_NFS/N	0.998029	Inf				1.98029	1.80133	1.61425	1.86728	1.76725	2.00499	1.85204	1.59685	1.6951	2.01432	1.9121	1.78884	2.11262	1.67045	2.03245	2.03136	2.05672	1.84404	1.84195	0	1		Morse	LRR shift on most Chrs
MUGA	1569	NFS-227	87	329	Mus (Mus) musculus					X			Cancer (Lymphoma)	NFS/N.AK-Emv12	MUGA_4177_NFS/N	0.999155	Inf				1.88232	1.91042	1.81596	1.97985	1.94463	1.95817	1.88264	1.92241	1.92764	1.98245	1.90773	1.85169	1.85208	1.86743	2.40979	1.90654	1.88482	2.01287	1.91813	0	1	Loss on Chr 12	Morse
MUGA	1570	2PK3	88	366	Mus (Mus) musculus					X			Cancer (Lymphoma)	BALB/c	MUGA_725_BALB/cJ	1	5.979				2.0258	1.67645	1.99928	2.00739	1.5593	1.966	1.59913	1.72191	1.7044	1.66774	2.07774	2.07034	1.54515	1.59482	1.3945	1.47606	1.86153	1.73696	1.83259	2	0		Morse/Potter	LRR shift on most Chrs
MUGA	1571	ABPC 20	106	392	Mus (Mus) musculus					X			Cancer (Plasmacytoma)	BALB/cPt	MM_5043_BALB/cByJ	0.998592	5.979				1.91402	1.64746	1.80872	2.03511	1.55123	1.80626	1.66534	1.79415	2.24513	1.9846	2.0102	1.40669	1.90407	1.996	1.46587	2.09286	1.52241	1.62259	2.00204	2	1		Morse/Potter	LRR shift on most Chrs
MUGA	1572	ABLS-8	102	365	Mus (Mus) musculus								Cancer (Myeloid)	BALB/cPt	MM_5043_BALB/cByJ	0.998874	5.979				1.7976	1.73164	1.68917	1.84257	1.53645	1.77407	1.66672	1.8216	1.76721	1.84937	1.89965	1.82649	1.7348	1.68198	1.67087	1.72758	1.71334	1.85849	1.96222	0	0		Morse/Potter
MUGA	1573	SJL-5#1	104	365	Mus (Mus) musculus					X			Cancer (Lymphoma)	SJL/J-Faslpr/+	MUGA_135_SJL/J	0.998592	1.495				1.70943	1.84168	1.82346	1.8362	1.78407	2.14329	2.02147	1.91476	1.79079	1.97034	1.76866	1.72071	1.89203	1.71521	1.79617	1.76374	1.90116	1.93797	1.83577	0	1		Morse
MUGA	1631	8-fragilicauda	159	1650	Mus (Mus) fragilicauda						X		Normal	Wild	MUGA_4036_cervicolor-20918	0.74268	Inf																										Morse
MUGA	1632	21-fragilicauda	134	1767	Mus (Mus) fragilicauda						X		Normal	Wild	MUGA_4036_cervicolor-20918	0.742399	Inf																										Morse
MUGA	1642	TC-1	166	236	Mus (Mus) musculus								Normal (Embryonic stem)	129/SvEv	MM_5141_129S2/SvPas	0.969	16.443				1.89021	1.9839	1.96624	1.95499	1.95588	1.97629	2	1.88532	1.82801	2	1.95143	1.92004	2	1.98279	1.96223	1.98602	1.99639	2	1.97832	0	0		Koller
MUGA	3061	E14.Tg2a	146	436	Mus (Mus) musculus								Normal (Embryonic stem)	129/Ola	MUGA_1628_129P2/OlaHsd	0.998592	61.289				1.72171	1.85818	1.6707	1.87136	1.64263	1.77261	1.71081	1.6866	1.90388	1.93419	1.81257	1.75638	1.92952	1.77308	1.78938	1.63937	1.90807	2.01728	1.9839	0	0		Koller
MUGA	3254	C3H.gld-223	160	271	Mus (Mus) musculus								Cancer	C3H/HeJ	MUGA_110_C3H/HeJ	0.980856	2.99				1.87043	2.05387	1.90906	2.02334	1.94719	1.89001	1.9724	1.96382	1.96355	2.07257	1.97275	1.85653	1.97413	1.97878	1.81914	2	1.99113	1.98888	2.04552	0	0		Morse/Davidson
MUGA	3255	C3H.gld-205	83	249	Mus (Mus) musculus								Cancer	C3H/HeJ	MUGA_110_C3H/HeJ	0.999155	2.99				1.93896	1.96609	1.92354	2.00015	1.98778	1.91304	1.99336	1.93605	1.9315	1.98273	1.93168	1.93385	2.01258	1.97878	1.8504	1.94856	1.96804	1.95448	1.95448	0	0		Morse/Davidson
MUGA	3256	C3H.gld-362	157	305	Mus (Mus) musculus								Cancer	C3H/HeJ	MUGA_110_C3H/HeJ	0.980293	2.99				1.85066	1.92022	1.79174	1.9788	1.9472	1.92109	1.96939	1.95837	1.8792	1.85254	1.96033	1.79125	1.96016	1.92371	1.74433	1.81073	1.90883	1.94343	1.95448	0	0	Loss on Chr 10; gain on Chr 10	Morse/Davidson
MUGA	3257	BPC4	93	159	Mus (Mus) musculus					X			Cancer (Plasmacytoma)	C57BL/6NJ	MM_5134_C57BL/6NJ	1	1.495				2.51383	1.76797	1.61056	1.73669	1.88259	1.696	1.56935	1.16968	1.9969	1.76361	2.10355	2.01273	1.70141	2.10469	1.72497	1.9924	1.79992	1.92196	1.96115	1	3	Loss on Chr 7	Morse/Potter	LRR shift on most Chrs
MUGA	3258	NIH SW-2	288	272	Mus (Mus) musculus					X	X			NIH Swiss Mouse	MUGA_4177_NFS/N	0.872466	Inf				1.93949	1.89452	1.88458	1.96786	1.99106	1.9372	1.9889	2	1.96616	2	2.23805	1.05614	1.94243	1.9404	1.86953	1.95565	1.99639	2	1.98533	1	1	Loss on Chr 2, gain on Chr 11	Morse
MUGA	3259	B6-1710	101	154	Mus (Mus) musculus									C57BL/6NJ	MM_5134_C57BL/6NJ	1	1.495				1.91093	1.88769	1.81754	1.82437	1.86595	1.8398	1.904	1.87797	1.93383	2.07514	1.97469	1.91452	1.8445	1.9018	1.75917	1.93972	1.9336	1.96643	2	0	0	Loss on Chr 4; gain on Chr 6,12	Morse
MUGA	3260	B6x129-1	592	219	Mus (Mus) musculus			X		X				(C57BL/6NJx129)	MM_5134_C57BL/6NJ	0.73705	1.495	SYNTH_MM_5073_129P1/ReJxMM_5009_Tc1	0.728856		1.88015	1.85691	2.44161	1.93255	1.92663	1.88335	1.92709	1.80704	1.94543	2.55084	1.98464	1.8345	1.97793	1.85228	1.75395	1.89825	1.88495	1.8896	2	0	2		Morse
MUGA	3261	B6-1153	96	161	Mus (Mus) musculus					X				C57BL/6NJ	MM_5134_C57BL/6NJ	0.999718	1.495				1.92468	2.09396	1.8086	1.96911	1.94695	1.84448	1.96467	1.93479	2.14056	1.92087	1.8799	1.87664	2.4534	1.90308	1.73461	1.94471	1.94549	1.92975	2.74834	0	3	Loss on Chr 3, gain on Chr 2, 5, 9	Morse
MUGA	3262	B6-207	112	150	Mus (Mus) musculus					X				C57BL/6NJ	MM_5134_C57BL/6NJ	0.997466	1.495				1.69683	1.78207	1.84994	1.87984	1.82026	1.68805	1.87763	1.86574	1.88114	2.02643	2.86982	1.83808	2.08246	1.61679	1.77756	1.63517	1.90469	1.90228	1.93743	0	1	Loss on Chr 1, gain on Chr 7, 10	Morse
MUGA	3263	TC-1	163	276	Mus (Mus) musculus								Normal (Embryonic stem)	129/SvEv	MM_5141_129S2/SvPas	0.969	16.443				1.76745	1.87459	1.88803	1.92565	1.82055	1.86853	1.93129	1.85038	1.85906	1.89792	1.85316	1.74232	1.93308	1.84282	1.78136	1.81208	1.86651	1.95828	1.97832	0	0		Koller
MUGA	3267	TC-1	182	252	Mus (Mus) musculus								Normal (Embryonic stem)	129/SvEv	MM_5141_129S2/SvPas	0.969	16.443				1.90899	1.94303	1.89797	1.96971	1.8932	1.93216	1.98243	1.97882	1.92808	1.93494	1.9341	1.92599	1.98813	1.96111	1.79597	1.97538	1.90471	1.94612	2.03792	0	0		Koller
MUGA	3708	C166	1146	431	Mus (Mus) musculus					X	X		Normal (Endothelial)	CD-1	MUGA_3607_CD-1	0.854116	116.598				1.97465	2.00014	1.79919	1.88633	2	2.16986	1.90749	2.01753	1.72138	1.82001	1.99697	1.82969	1.86865	1.95774	2.52938	1.98602	1.99174	1.90125	2.46561	0	3	Loss on Chr 4; gain on Chr 4	Magnuson
MUGA	3709	CAKB3	2353	350	Mus (Mus) musculus			X						(C57BL/6NJxAKR/J)	SYNTH_MUGA_181_AKR/JxMM_5134_C57BL/6NJ	0.949887	2.99	MUGA_181_AKR/J	0.971014		1.96175	1.99668	2.00024	1.90194	1.9721	2.00175	2	1.99342	1.96321	1.94106	2.09754	1.97801	2	2.01227	2	1.97843	1.99639	2.23838	1.97798	0	1	Gain on 11, 18	Farber
MUGA	3710	OB1xB3	1018	815	Mus (Mus) musculus			X		X			Cancer (Hybridoma)	(C57BL/6JxAKR/J)	MUGA_181_AKR/J	0.758446	Inf	SYNTH_MUGA_181_AKR/JxMM_5092_C57BL/6J	0.615854	0.14	2.35619	2.10755	1.22213	2.3405	1.13273	1.07639	2.11103	2.03319	1.14049	2.15575	1	1.18617	0	1.28289	2.03195	3.01086	1.20315	3.42818	2.06983	9	7		Farber	Known contamination by CHO cells
MUGA	3711	CD-1 MEF	1288	497	Mus (Mus) musculus					X	X		Normal (Embryonic fibroblast)	CD-1	MUGA_3607_CD-1	0.927361	116.598				1.83465	2.00861	2	1.8455	2.0351	2	1.68385	2.02042	1.98434	2.13489	2.00085	1.92134	2.02465	1.95389	1.96604	2	1.48203	1.99447	2	1	1		Magnuson
MUGA	3760	AtT-20	1958	466	Mus (Mus) musculus			X					Cancer (Pituitary)	(A/JxC57L/J)	SYNTH_MUGA_1912_A/JxMM_4974_C57L/J	0.875282	179.382	MM_4974_C57L/J	0.826667	0.11	2.00723	2.04836	1.97804	2.0677	2.04732	1.85071	2.13441	1.82153	1.98814	2.01345	2.01928	2.00769	1.39459	1.51774	2	2.01812	1.99174	2.01607	2	1	1	Loss on Chr 14	UNC
MUGA	3761	Neuro-2a	121	434	Mus (Mus) musculus					X			Cancer (Neuroblastoma)	A/J	MUGA_1912_A/J	0.998029	Inf				1.95749	1.8145	1.80276	1.34096	1.75711	2.00784	1.8163	2.33677	1.44871	2.13237	1.8782	1.74915	1.9166	1.23906	2.32557	1.91298	1.84386	1.50079	1.9385	3	3	Loss on Chf 4, 13; gain on Chr 13	UNC
MUGA	3762	J26	130	468	Mus (Mus) musculus					X			Normal	C3H/An	MUGA_110_C3H/HeJ	0.996903	2.99				1.46078	2.2879	1.52205	1.52601	1.98128	1.99711	1.67411	1.86499	1.89576	1.35646	1.71048	2.29458	2.19192	1.43725	2.16986	1.58337	1.83403	1.48241	1.85464	4	4	Loss on Chr 8, 10	UNC
MUGA	3763	P388D1	112	461	Mus (Mus) musculus								Cancer (Lymphoid neoplasm)	DBA/2N	MUGA_177_DBA/2J	0.998311	276.547				1.82908	1.76599	1.79135	1.78044	2.00231	1.71767	1.90864	1.85982	1.82908	1.73993	1.88042	1.82008	1.77557	1.63122	1.85361	1.74267	1.73221	1.96745	1.9594	0	0	Loss on Chr 6, gain on Chr 5	UNC
MUGA	3768	WEHI-231	2118	538	Mus (Mus) musculus					X			Cancer (Lymphoma)	(BALB/cJxNZB/BINJ)	SYNTH_MM_5043_BALB/cByJxMM_4996_NZB/BlNJ	0.960586	8.969			0.13	1.97918	1.98558	1.96107	1.9868	1.98024	1.99268	2.6963	1.99699	1.9911	2.34766	2.36285	1.99457	2	2.28504	2.94835	1.99134	1.79593	2	2	0	5	Loss on Chr 14; gain on Chr 10, 11, 14	UNC
MUGA	3769	3T3-Swiss albino	1234	558	Mus (Mus) musculus					X	X		Normal (Embryonic fibroblast)	NIH Swiss mouse	MUGA_3607_CD-1	0.880751	116.598			0.14	1.91338	2.00182	1.78231	1.51523	2.00027	1.97513	1.54059	1.98488	1.7691	1.25149	2.01057	1.55285	1.64773	1.71978	2.10264	2.09077	2.0234	1.85214	2.0048	1	1		UNC
MUGA	3770	NIH/3T3	766	509	Mus (Mus) musculus					X	X		Normal (Embryo)	NIH Swiss mouse	SYNTH_MUGA_4177_NFS/NxMM_5050_FVB/NJ	0.849099	318.403				1.95483	1.90806	1.89707	1.94783	1.90075	2.04376	1.68737	1.93986	1.49424	2	1.98903	1.87308	1.35163	1.36117	1.95014	1.50408	2.05352	1.3828	2.2	4	1	Loss on Chr 4; gain on Chr 4, 16	UNC
MUGA	3771	P388D1 (IL-1)	125	539	Mus (Mus) musculus					X			Cancer (Lymphoid neoplasm)	DBA/2N	MUGA_177_DBA/2J	0.994932	276.547				2.03915	1.64777	1.75717	1.5224	1.69068	1.6689	1.48747	1.99457	2.19453	1.56993	1.59101	1.9211	1.37308	1.60439	2.02937	1.44552	2.30274	1.61737	2.11652	3	3		UNC	Very noisy
MUGA	3776	L1210	115	412	Mus (Mus) musculus								Cancer (Lymphocytic leukemia)	DBA/2J	MUGA_177_DBA/2J	0.998311	276.547				1.80735	1.85378	1.85668	1.7047	1.83151	1.67064	1.94325	1.98326	1.87619	1.77594	1.79523	1.81887	1.837	1.62004	1.83641	1.7564	1.74436	1.90346	1.9611	0	0	Loss on Chr 6	UNC
MUGA	3777	B16-F10	134	320	Mus (Mus) musculus					X			Cancer	C57BL/6NJ	MM_5134_C57BL/6NJ	0.999155	1.495				1.97047	1.85721	1.94453	1.57489	1.59571	2.73692	1.92358	1.88483	1.92652	1.66786	1.92362	2.01462	1.39969	1.23167	2.01153	1.69508	1.98362	1.44181	1.62384	3	1		UNC
MUGA	3778	BALB/3T3 clone A31	95	443	Mus (Mus) musculus					X			Normal (Embryo)	BALB/c	MM_5043_BALB/cByJ	0.998874	5.979				2.01091	1.33131	1.62184	1.33638	1.71105	2.03317	1.67352	1.83025	1.95864	2.16218	1.75496	1.4958	1.84651	1.42395	1.9826	1.60255	1.85787	1.56457	2.47735	4	2	Gain on Chr 10	UNC
MUGA	3779	PWK/PhJ MEF	134	690	Mus (Mus) musculus								Normal (Embryonic fibroblast)	PWK/PhJ	MM_5011_PWK/PhJ	0.997748	204.794				1.68677	1.88867	1.74475	1.52752	1.55417	1.72291	1.66875	1.9025	1.8374	1.54465	1.63606	1.58955	1.90874	1.78935	1.59749	1.51922	1.50021	1.61309	1.66465	0	0		Wiltshire	Very noisy
MUGA	3784	B16-F1	146	309	Mus (Mus) musculus					X			Cancer	C57BL/6J	MM_5134_C57BL/6NJ	0.999155	1.495				2.08269	1.90714	1.68509	1.51958	1.59211	2.81914	1.94893	1.88457	1.86543	1.15207	1.92111	2.06727	1.67416	1.57792	1.8831	1.67962	1.98362	1.38263	1.63422	2	1		UNC
MUGA	3785	WEHI-3	112	441	Mus (Mus) musculus								Cancer (Myelomonocytic leukemia)	BALB/cJ	MM_5043_BALB/cByJ	0.998874	5.979				2.20552	1.68405	1.73041	1.62342	1.66379	1.66804	1.51581	1.99333	1.91079	1.85388	1.87251	1.86127	2.07044	1.66006	1.82821	1.43293	1.68625	1.524	1.9954	1	1		UNC
MUGA	3786	M1	139	496	Mus (Mus) musculus					X	X		Normal (Myleoblast)	SL/Am	MUGA_3607_CD-1	0.818402	116.598				1.70299	1.67633	1.92597	1.40801	1.66287	1.65528	1.6533	1.69688	2.34242	1.64073	1.65945	1.69176	1.7681	2.00384	1.98326	2.1992	1.34222	1.60517	1.49048	3	2		UNC	Very noisy
MUGA	3787	Ma/MyJ MEF	124	517	Mus (Mus) musculus								Normal (Embryonic fibroblast)	MaMyJ	MM_5171_MA/MyJ	0.999437	Inf				1.86034	1.84749	1.77524	1.67461	1.68111	1.76868	1.87021	1.78376	1.71863	1.65848	1.69985	1.83107	1.77337	1.582	1.72155	1.71826	1.75056	1.80766	1.79156	0	0		Wiltshire
MUGA	3792	MLg	880	584	Mus (Mus) musculus					X	X		Normal (Lung)	DDY	MUGA_3607_CD-1	0.828692	116.598			0.11	1.9889	2.02813	1.83263	1.39656	1.8177	2.17021	2.03258	1.90695	1.89555	2.07364	2.04083	1.1677	2.14603	1.81003	2.04533	1.10271	1.95302	1.44693	2.04971	4	2	Loss on Chr 4	UNC
MUGA	3793	Ehrlich-Lettre Ascites, Strain E	1600	1209	Mus (Mus) musculus	X				X			Cancer (Carcinoma)		SYNTH_MUGA_3607_CD-1xMUGA_725_BALB/cJ	0.751211	34.382			0.49	1.66	2.19877	2.39021	1.55852	2.07558	2.11956	1.72292	2.03818	1.76166	1.42092	1.93406	1.97144	2.41482	1.64161	2.51648	1.42689	1.98959	2.14152	1.80125	2	6	Loss on Chr 4, 17; gain on Chr 2, 6, 13, 18	UNC	Tumor cell line
MUGA	3794	P815	116	462	Mus (Mus) musculus								Cancer (Mastocytoma)	DBA/2N	MUGA_177_DBA/2J	0.997185	276.547				2.21145	1.83435	1.88859	1.60199	2.03706	1.94378	1.79186	1.82446	1.79856	1.57799	1.75103	1.91967	2.07411	1.49467	1.8298	2.01981	1.59563	1.76403	1.9611	1	1	Loss on Chr 10, 13; gain on Chr 1, 3, 5, 6, 13, 16	UNC
MUGA	3795	CHECHII/EiJ MEF	138	820	Mus (Mus) musculus								Normal (Embryonic fibroblast)	CZECHII/EiJ	MUGA_1080_CZECHII/EiJ	0.997185	Inf																										Wiltshire	Very noisy, unreliable aneuploidy prediction
MUGA	3800	C2C12	117	431	Mus (Mus) musculus					X			Normal (Muscle myoblast)	C3H/HeJ	MUGA_110_C3H/HeJ	0.999437	2.99				1.89565	1.78067	1.68528	1.56331	1.56439	1.66762	1.424	1.79397	1.43277	2.04517	1.84794	1.74243	1.89565	1.71927	2.30476	1.46801	1.79272	1.59718	1.9385	3	1		UNC
MUGA	3801	Y-1	2084	516	Mus (Mus) musculus					X			Cancer (Cortex tumor)	(A/JxC57L/J)	SYNTH_MUGA_1912_A/JxMM_4974_C57L/J	0.916385	179.382			0.15	1.9692	2.00947	2.01381	1.92294	1.95969	2.82156	2.01969	1.99811	2.00558	2	1.98903	2.02309	2	1.2887	2.04396	1.97049	1.87377	1.97018	1.94748	1	1		UNC	Tumor cell line
MUGA	3802	C3H/10T1/2, Clone 8	107	434	Mus (Mus) musculus					X			Normal (Embryo)	C3H/HeJ	MUGA_110_C3H/HeJ	0.999718	2.99				1.83465	1.88604	1.28004	2.05879	1.8562	1.79612	1.71245	1.92451	1.50955	2.37904	1.89999	1.80093	1.85007	2.01756	1.88562	1.76502	1.95984	1.66981	2.04691	1	1	Gain on Chr 10	UNC
MUGA	3803	P/J MEF	158	691	Mus (Mus) musculus								Normal (Embryonic fibroblast)	P/J	MUGA_4116_P/J	0.989302	62.784																										Wiltshire	Very noisy, unreliable aneuploidy prediction
MUGA	3804	Ehrlich-Lettre Ascites, Strain E	1609	1199	Mus (Mus) musculus	X				X			Cancer (Carcinoma)		SYNTH_MUGA_3607_CD-1xMUGA_725_BALB/cJ	0.751816	34.382			0.48	1.72906	2.19085	2.43975	1.57261	2.11922	2.16509	1.77353	2.0623	1.94485	1.41821	1.97415	1.94568	2.33544	1.90019	2.62428	1.49118	2.03617	2.21343	1.95626	2	7	Loss on Chr 4, 17; gain on Chr 2, 6, 13, 18	UNC	Tumor cell line
MUGA	3805	CHECHII/EiJ MEF	104	643	Mus (Mus) musculus								Normal (Embryonic fibroblast)	CZECHII/EiJ	MUGA_1080_CZECHII/EiJ	0.999155	Inf																										Wiltshire	Very noisy, unreliable aneuploidy prediction
MUGA	3819	TL1	239	1153	Mus (Mus) musculus				X				Normal (Embryonic stem)	129/Sv	SYNTH_MM_5036_129S6/SvEvTacxMM_5009_Tc1	0.874155	98.66			0.3	1.73348	1.75982	1.80557	1.84678	1.76172	1.75321	2.00749	1.85637	1.82109	1.8868	1.89228	1.81109	1.79204	1.60272	1.72193	1.67946	1.71428	1.7894	1.97428	0	0		Threadgill
MUGA	3822	JCS33	2620	514	Mus (Mus) musculus	X				X					SYNTH_MM_5141_129S2/SvPasxMM_5134_C57BL/6NJ	0.98536	2.99			0.17	2.48289	1.97474	1.95945	2.00152	2.00359	1.98823	2.00129	2.61093	1.98307	2.01371	1.97235	2.03051	2.01582	2.01964	2.01125	1.95191	1.8904	1.96525	2.00034	0	2		Threadgill
MUGA	3823	JR4	3097	490	Mus (Mus) musculus	X									MM_4902_(129S1/SvImJxCAST/EiJ)	0.980574	80.722			0.15	2.09071	2.00728	2.0025	1.98677	1.99506	2.03281	2.01455	2.00711	2.00952	2.01087	2.00993	2.02194	2.0108	1.88749	1.97953	2.00838	1.95982	2.02353	2.12407	0	1	Loss on Chr 14	Threadgill
MUGA	3824	CMT1-2	519	1273	Mus (Mus) musculus				X					C57BL/6NJ	SYNTH_MM_5013_C57BL/10JxMM_5092_C57BL/6J	0.7683	8.969			0.39	1.85764	1.84959	2.03754	1.89828	1.72025	1.95875	2.05161	1.99692	1.92267	2.01521	1.87384	2.0179	2.14218	1.87109	1.95677	1.8157	1.99174	2.01058	1.9782	0	1		Threadgill
MUGA	3878	JM8.A3	140	346	Mus (Mus) musculus								Normal (Embryonic stem)	C57BL/6NJ	MM_5134_C57BL/6NJ	0.999437	1.495				1.82663	1.62223	1.83609	1.70145	1.73523	1.79299	1.87154	1.81361	1.78327	1.86674	1.66134	1.75638	1.9817	1.95784	1.75056	1.84552	1.63037	1.77264	1.83277	0	0		Murray
MUGA	3879	MC3T3-E1 Subclone	146	522	Mus (Mus) musculus					X			Normal (Preosteoblast)	C57BL/6NJ	MM_5134_C57BL/6NJ	0.967342	1.495			0.15	1.92171	1.89012	1.39118	1.82041	1.52414	2.31042	1.531	1.90802	1.31891	2.01855	1.9624	1.49338	1.46084	1.29921	1.54459	1.8126	2.01063	1.37315	2.12453	6	2	Gain on Chr 4	Ackert-Bicknell	Not sure which subclone (4/14/24/30)
MUGA	3880	SV40 MES 13	1060	631	Mus (Mus) musculus					X			Normal (Mesangial)	(C57BL/6JxSJL/J)	MM_5093_(C57BL/6JxSJL/J)	0.75732	11.959			0.19	1.82352	2.17248	1.99027	1.70611	2.15042	2.01788	1.39926	2.72008	1.14084	2.00915	1.56709	1.63685	1.82047	2.36952	2.67816	1.92386	1.99374	1.3773	2.30767	3	6	Gain on Chr 3	Korstanje/ATCC
MUGA	3881	RAW 264.7	107	429	Mus (Mus) musculus								Cancer (Macrophage)	BALB/cJ	MM_5043_BALB/cByJ	0.99634	5.979				1.88631	1.68397	1.96961	1.71965	1.72047	1.73656	1.8248	1.84375	1.81971	1.7203	1.68491	1.94003	1.99193	1.83591	1.78702	1.55907	1.49578	1.78044	2.04896	1	0		Ackert-Bicknell/ATCC
MUGA	3882	Nmu3Li	778	444	Mus (Mus) musculus	X				X			Normal (Liver epithelial)		MUGA_1912_A/J	0.793074	Inf				1.83844	1.7438	1.79687	2.38722	1.89035	1.78233	1.85164	2.23248	1.81844	1.82528	1.97015	1.87727	2	1.54772	2.6589	1.78408	1.72111	1.78551	2.66696	0	4	Loss on 14; Gain on 4	Korstanje/ATCC
MUGA	3886	SW10	138	333	Mus (Mus) musculus					X			Normal (Neuronal Schwann cell)	C57BL/6J	MM_5092_C57BL/6J	0.999155	7.474				1.80625	1.6287	1.63785	1.68316	1.74918	1.70467	1.51329	1.81362	1.61662	1.47102	2.05269	1.6686	1.5411	1.30567	2.17294	1.41522	1.96864	1.46429	2.0562	4	1		Threadgill
MUGA	3887	MC38	178	387	Mus (Mus) musculus					X			Cancer (Colon carcinoma)	C57BL/6NJ	MM_5134_C57BL/6NJ	0.99634	1.495				1.61631	1.60571	1.73347	1.51327	1.5412	1.54763	1.4071	2.10982	1.81352	1.80047	1.74264	1.7784	1.55717	1.30765	2.2007	1.56103	1.71811	1.54376	2.06984	2	2		Threadgill
MUGA	3888	CT26	123	523	Mus (Mus) musculus					X				BALB/cJ	MM_5043_BALB/cByJ	0.99634	5.979				1.88739	1.82817	1.70741	1.64241	1.82867	1.66139	1.99265	1.94138	1.64975	1.18773	1.71661	1.45863	1.48025	1.38679	1.81654	1.28348	1.96393	1.54245	2.01843	5	0	Gain on Chr 2, 3	Threadgill	Some confusion about CT26 vs CT26.WT vs CT26.CL25
MUGA	3889	BRUCE4	555	1307	Mus (Mus) musculus				X				Normal (Embryonic stem)	C57BL/6NJ	SYNTH_MM_5013_C57BL/10JxMM_5092_C57BL/6J	0.780687	8.969			0.4	1.71157	1.61075	1.64349	1.80199	1.60373	1.58578	1.78626	1.80546	1.86677	1.56574	1.75315	1.72682	1.77768	1.49074	1.70279	1.50355	1.85032	1.81026	1.891	1	0		Threadgill
MUGA	3890	IM3	1790	464	Mus (Mus) musculus			X						C57BL/6NJ	SYNTH_MM_5134_C57BL/6NJxMM_5150_CBA/CaJ	0.850225	2.99	SYNTH_MM_5013_C57BL/10JxMM_4982_C57BL/6CR	0.948276	0.12	1.8992	1.79968	1.77578	1.82771	1.9038	1.78421	1.87823	1.94451	1.89538	1.88796	1.86308	1.85228	1.89792	1.78722	1.77522	1.94354	1.94953	1.73648	2	0	0		Threadgill
MUGA	3891	32D	134	423	Mus (Mus) musculus					X			Normal (Lymphoblast)	C3H/HeJ	MUGA_110_C3H/HeJ	0.998874	2.99				1.76506	1.76096	1.58897	1.6445	1.58167	1.57679	1.91004	1.73484	1.7408	1.71311	1.79942	2.18863	1.6689	1.64668	2.20973	1.47965	1.68948	1.89908	2.64487	1	3	Gain on Chr 5	Threadgill
MUGA	3892	YAMC	1534	903	Mus (Mus) musculus				X	X			Normal (Colon epithelial)	(C57BL/10xCBA/CaJ)	SYNTH_MM_5013_C57BL/10JxMM_5150_CBA/CaJ	0.829392	155.464			0.31	1.95493	1.87904	1.92927	2.15467	2.06394	2.27058	1.37228	2.03784	1.97738	1.97609	1.78947	1.89522	2.00477	1.52062	2.07753	1.8944	1.97508	1.61015	2.04552	1	2		Threadgill
MUGA	3893	PrxB6N	140	469	Mus (Mus) musculus								Normal (Embryonic stem)	C57BL/6NJ	MM_5134_C57BL/6NJ	0.97973	1.495			0.15	1.7448	1.80627	1.73856	1.90846	1.59318	1.72931	1.96278	1.79271	1.90813	1.85582	1.79179	1.81091	1.83223	1.69947	1.77861	1.6598	1.85996	1.92496	1.90891	0	0		Cowley/Primogenix
MUGA	3894	R1	432	542	Mus (Mus) musculus								Normal (Embryonic stem)	(129X1/SvJx129S1/Sv-Oca2+ Tyr+ KitlSl-J/J)	SYNTH_MM_5141_129S2/SvPasxMM_4980_129X1/SvJ	0.988176	16.443			0.11	1.88678	1.75416	1.57054	1.75818	1.68232	1.64054	1.89082	1.86845	1.85012	1.8428	1.86351	1.81472	1.72054	1.71307	1.70967	1.73499	1.71808	1.88084	1.98283	0	0		Cowley/Nagy
MUGA	3895	W4/129S6	358	1633	Mus (Mus) musculus				X				Normal (Embryonic stem)	129/SvEvTac	SYNTH_MM_5036_129S6/SvEvTacxMM_5009_Tc1	0.752252	98.66			0.44	1.84133	1.83014	1.68499	1.93164	1.77018	1.79626	2.00417	1.90129	1.84472	1.79227	1.69406	1.9312	1.82185	1.76615	1.82565	1.68778	1.7839	1.90866	1.96816	0	0		Cowley/Joyner
MUGA	3896	AB2.2	104	462	Mus (Mus) musculus								Normal (Embryonic stem)	129S5/SvEvBrd	MM_5141_129S2/SvPas	0.995495	16.443				1.72529	1.76084	1.61853	1.67967	1.75715	1.75584	1.90622	1.7789	1.79472	1.83835	1.87116	1.7592	1.81554	1.67086	1.84648	1.52181	1.68236	1.79251	1.97296	0	0		Cowley/Sanger	Some confusion about whether this was derived from S5 or S7
MUGA	3897	E14.Tg2a	103	413	Mus (Mus) musculus								Normal (Embryonic stem)	129/Ola	MUGA_1628_129P2/OlaHsd	1	61.289				1.85925	1.82832	1.75975	1.86546	1.74889	1.7421	1.95099	1.82463	1.85591	1.93981	1.92322	1.86891	1.97308	1.77058	1.91553	1.74237	1.79423	1.85308	2.0048	0	0		Cowley/MMRRC
MUGA	3898	Ba/F3	105	385	Mus (Mus) musculus		X			X			Normal (Embryonic stem)	BALB/cJ	MUGA_110_C3H/HeJ	1	2.99				1.80377	1.75225	1.5804	1.83124	1.60949	1.92642	1.93752	1.7716	1.81334	1.8534	1.85716	1.7835	1.69851	1.76175	1.73405	1.54819	1.84677	1.91238	2.74307	0	1		Threadgill
MUGA	3899	K8	126	552	Mus (Mus) musculus								Normal (Embryonic stem)	129/Sv	MM_5141_129S2/SvPas	0.994369	16.443				1.73257	1.72743	1.7261	1.7247	1.70277	1.66856	1.89529	1.83075	1.76369	1.80988	1.61385	1.74931	1.73466	1.71067	1.76363	1.71049	1.70956	1.62575	2.03702	0	0		Threadgill
MUGA	3971	AK7	95	382	Mus (Mus) musculus								Normal (Embryonic stem)	129S4/SvJae	MM_5141_129S2/SvPas	0.996903	16.443				1.77287	1.81449	1.74577	1.7679	1.72252	1.81407	1.93897	1.90983	1.80661	1.83528	1.94559	1.79844	1.89351	1.64046	1.79175	1.58818	1.87919	1.81759	2.04065	0	0		MMRRC
MUGA	4175	NIH/3T3	748	422	Mus (Mus) musculus					X	X		Normal (Embryo)	NIH Swiss mouse	SYNTH_MUGA_4177_NFS/NxMM_5050_FVB/NJ	0.849944	318.403				2.26983	1.75971	1.90118	2.07365	1.92858	2.14591	1.84288	1.97018	1.37741	1.99496	1.97957	1.94646	1.25575	1.48989	1.81724	1.45095	2.0757	1.46423	2.44552	5	3	Loss on Chr 4, 16; gain on Chr 4	Morse
MUGA	4176	Ba/F3	78	311	Mus (Mus) musculus		X			X			Normal (Embryonic stem)	BALB/cJ	MUGA_110_C3H/HeJ	0.999718	2.99				1.83521	1.80067	1.97722	1.84534	1.91059	1.91116	1.98445	1.86397	1.94157	1.98639	1.84854	1.74551	1.79911	1.80739	1.9142	1.9002	1.85709	1.90456	2.07437	0	0		Morse
MUGA	4716	IL6211 MEF	136	342	Mus (Mus) musculus							X	Normal (Embryonic fibroblast)	Collaborative Cross	MUGA_3607_CD-1	0.693099	116.598				1.82078	1.82529	1.96243	1.91757	1.92757	1.88903	1.97123	1.90966	1.68788	1.96877	1.82736	1.81384	1.83084	1.78327	1.79829	1.82507	1.97776	1.95828	1.986	0	0		Threadgill	CC MEF
MUGA	4718	CCF1 GH MEF	2738	356	Mus (Mus) musculus								Normal (Embryonic fibroblast)	(PWK/PhJxWSB/EiJ)	MM_5316_(PWK/PhJxWSB/EiJ)	0.998311	85.206				1.89996	1.92511	1.99832	1.94149	1.97269	1.99738	1.99189	1.9832	1.94306	1.98505	1.99147	1.92033	1.99169	2.01467	1.95527	1.91035	1.94332	1.95803	2	0	0		Threadgill
MUGA	4719	CCF1 HF MEF	2531	521	Mus (Mus) musculus								Normal (Embryonic fibroblast)	(CAST/EiJxWSB/EiJ)	MM_5269_(CAST/EiJxWSB/EiJ)	0.99268	85.206			0.17	1.96114	1.95422	1.91116	1.79317	1.80034	1.92191	2.04646	1.94158	1.94873	1.93217	2.04393	1.93197	1.99121	2.06309	1.82973	1.85504	1.97337	1.89729	2.22731	0	1		Threadgill	Very noisy
MUGA	4720	CCF1 GF MEF	1970	420	Mus (Mus) musculus								Normal (Embryonic fibroblast)	(CAST/EiJxPWK/PhJ)	MM_5366_(CAST/EiJxPWK/PhJ)	0.998874	146.495				1.80988	1.87872	1.79119	1.81368	1.70464	1.81437	1.86982	1.88616	1.85382	1.94637	1.91256	1.79587	1.90818	1.80788	1.79472	1.78321	1.71859	1.72984	1.92366	0	0		Threadgill
MUGA	4721	CCF1 FG MEF	1983	394	Mus (Mus) musculus								Normal (Embryonic fibroblast)	(CAST/EiJxPWK/PhJ)	MM_5366_(CAST/EiJxPWK/PhJ)	0.999437	146.495			0.1	1.76886	1.94803	1.72192	1.85012	1.69261	1.84822	1.90149	1.96009	1.78104	1.89658	1.91622	1.91439	1.9374	1.87968	2.01876	1.76253	1.8227	1.83471	1.83751	0	0		Threadgill
MUGA	4722	CCF1 AD MEF	2151	419	Mus (Mus) musculus								Normal (Embryonic fibroblast)	(A/JxNOD/ShiLtJ)	MM_5389_(A/JxNOD/ShiLtJ)	0.998029	8.969				1.89374	1.95283	1.98221	1.90661	1.89726	1.92844	1.99189	1.92285	1.96833	1.92231	1.98903	1.97049	1.98136	1.95968	1.95975	1.94252	1.92169	1.97557	2	0	0		Threadgill	Very noisy
MUGA	4723	CCF1 DA MEF	2212	328	Mus (Mus) musculus								Normal (Embryonic fibroblast)	(A/JxNOD/ShiLtJ)	MM_5389_(A/JxNOD/ShiLtJ)	0.999437	8.969				1.86278	1.93791	1.9831	1.97267	1.96168	1.93686	2	1.93273	1.98365	1.96393	2.01093	1.97049	1.997	1.95494	2	2	1.97991	1.97557	2	0	0		Threadgill
MUGA	4724	CCF1 BE MEF	2794	406	Mus (Mus) musculus								Normal (Embryonic fibroblast)	(C57BL/6JxNZO/HlLtJ)	MUGA_758_(C57BL/6JxNZO/HlLtJ)	0.998311	14.949				1.99673	2.00471	2	1.99243	2.00351	2	2.03283	2.0067	1.97448	1.98568	2.01097	1.97761	1.98136	2.00673	1.98469	2	1.99174	1.98874	2	0	0		Threadgill
MUGA	4725	CCF1 CE MEF	2465	439	Mus (Mus) musculus								Normal (Embryonic fibroblast)	(129S1/SvImJxNZO/HlLtJ)	MM_5328_(129S1/SvImJxNZO/HlLtJ)	0.997185	14.949				2.01657	1.98582	2.01822	2.02042	1.97695	2.01108	2.02633	1.964	1.96395	2	2	1.97049	1.98136	1.99021	2.02811	1.99898	1.99174	1.99081	2	0	0		Threadgill
						6	2	5	6	45	21	2									1	1	3	4	1	1	5	2	7	7	1	7	8	14	2	11	4	9	1
																					6	5	4	3	2	11	3	5	4	7	5	2	8	3	15	2	1	4	13
																					7	6	7	7	3	12	8	7	11	14	6	9	16	17	17	13	5	13	14	89	103

## Sheet: Column Annotations
Column annotations
Columns A-B: The array on which the sample was genotyped (platform) along with the platform-specific ID uniquely identifies each cell line.
Column C: The common name of the cell line. Cell lines with the same name were sampled from different laboratories and/or passages.
Columns D-E: number of D) H and E) N calls (out of 7,854 markers for samples genotyped on MUGA and 77,808 markers for samples genotyped on MegaMUGA).
Column F: expected taxon from which the cell line was derived.
Columns G-M: an “X” denotes that the sample.
	G: did not have a reported strain background
	H: had an incorrectly reported background
	I: showed evidence of contribution from a second background strain (identified in column R)
	J: showed evidence of cross-contamination
	K: showed evidence of aneuploidy for at least one chromosome
	L: was wild-caught, belonged to an outbred stock or was derived from a species other than Mus musculus
	M: had some other feature of note (explained in column AR)
N: type of cells from which the cell line was derived (normal or cancer, specific linage given in parentheses, if known)
O: reported strain background
P: the best matching reference sample (SYNTH denotes an in silico F1 hybrid)
Q: alignment score of best match
R: -log10 transformation of PIA (larger numbers mean lower probability that the prediction is incorrect)
S: the secondary background of the cell line (if applicable)
T: alignment score for portion of the genome contributed by secondary background
U: estimated fraction of contaminant cells
V-AN: estimated copy number of chromosomes 1-19, highlighted cells indicate aneuploidy predicted by genoCNA (red) or by visual inspection (yellow)
AO-AP: the number of chromosomes that exceeded our threshold for AO) chromosome loss and AP) chromosome gain;
AQ: sub-chromosomal structural variants predicted by genoCNA
AR: lab that provided the sample
AS: additional notes
