# Supplementary material for: SNP array profiling of mouse cell lines identifies their strains of origin and reveals cross-contamination and widespread aneuploidy
Source: BMC Genomics. 2014 Oct 3;15(1):847. doi: 10.1186/1471-2164-15-847 (PMC4198738; doi:10.1186/1471-2164-15-847)
Supplement: Supplementary file 2 — Additional file 2: Analysis of 503 reference samples. Four worksheets list reference samples obtained from 1) inbred strains, 2) outbred stocks, 3) F1 hybrids between two inbred strains and 4) wild-caught mice. A fifth worksheet summarizes the level of consistency between biological/technical replicates. (XLSX 89 KB) [file 12864_2014_6544_MOESM2_ESM.xlsx]

## Sheet: Inbred Strains
Platform	Platform ID	Strain	Sex	Ns	Species	Subspecies
MegaMUGA	5073	129P1/ReJ	M	2476	Mus (Mus) musculus
MUGA	1628	129P2/OlaHsd	M	232	Mus (Mus) musculus
MegaMUGA	5077	129P2/OlaHsd	M	2321	Mus (Mus) musculus
MegaMUGA	5115	129P3/J	M	2299	Mus (Mus) musculus
MegaMUGA	5083	129S1/SvImJ	F	2331	Mus (Mus) musculus
MegaMUGA	5047	129S1/SvImJ	F	2338	Mus (Mus) musculus
MUGA	16	129S1/SvImJ	F	176	Mus (Mus) musculus
MUGA	1916	129S1/SvImJ	F	308	Mus (Mus) musculus
MegaMUGA	5032	129S1/SvImJ	M	2304	Mus (Mus) musculus
MegaMUGA	5104	129S1/SvImJ	M	2306	Mus (Mus) musculus
MUGA	38	129S1/SvImJ	M	158	Mus (Mus) musculus
MUGA	1829	129S1/SvImJ	M	267	Mus (Mus) musculus
MegaMUGA	5141	129S2/SvPas	M	2454	Mus (Mus) musculus
MegaMUGA	5084	129S4/SvJaeJ	M	3689	Mus (Mus) musculus
MUGA	155	129S6/SvEvTac	M	255	Mus (Mus) musculus
MegaMUGA	5036	129S6/SvEvTac	M	2295	Mus (Mus) musculus
MegaMUGA	5007	129S6/SvEvTac	M	2328	Mus (Mus) musculus
MegaMUGA	5051	129T2/SvEmsJ	M	2318	Mus (Mus) musculus
MUGA	3750	129X1/SvJ	M	394	Mus (Mus) musculus
MegaMUGA	4995	129X1/SvJ	M	2293	Mus (Mus) musculus
MegaMUGA	4980	129X1/SvJ	M	2588	Mus (Mus) musculus
MegaMUGA	5548	A/J	F	2307	Mus (Mus) musculus
MegaMUGA	5030	A/J	F	2312	Mus (Mus) musculus
MUGA	44	A/J	F	144	Mus (Mus) musculus
MUGA	1912	A/J	F	262	Mus (Mus) musculus
MegaMUGA	5008	A/J	M	2258	Mus (Mus) musculus
MegaMUGA	5038	A/J	M	2268	Mus (Mus) musculus
MUGA	76	A/J	M	142	Mus (Mus) musculus
MUGA	1819	A/J	M	228	Mus (Mus) musculus
MegaMUGA	4975	AEJ/GnLeJ	M	2379	Mus (Mus) musculus
MegaMUGA	5049	AKR/J	M	2351	Mus (Mus) musculus
MUGA	181	AKR/J	M	154	Mus (Mus) musculus
MegaMUGA	5006	ALR/LtJ	M	2300	Mus (Mus) musculus
MegaMUGA	5003	ALS/LtJ	M	2315	Mus (Mus) musculus
MegaMUGA	5020	BALB/cByJ	M	2272	Mus (Mus) musculus
MegaMUGA	5043	BALB/cByJ	M	2302	Mus (Mus) musculus
MUGA	1048	BALB/cByJ	M	242	Mus (Mus) musculus
MegaMUGA	4973	BALB/cJ	M	2436	Mus (Mus) musculus
MUGA	725	BALB/cJ	M	218	Mus (Mus) musculus
MegaMUGA	5147	BDP/J	M	2388	Mus (Mus) musculus
MegaMUGA	5156	BPH/2J	M	2310	Mus (Mus) musculus
MegaMUGA	5066	BPL/1J	M	2546	Mus (Mus) musculus
MUGA	1150	BPL/1J	M	208	Mus (Mus) musculus
MegaMUGA	5058	BPN/3J	M	2410	Mus (Mus) musculus
MegaMUGA	5102	BTBR T<+>tf/J	M	2402	Mus (Mus) musculus
MUGA	741	BTBR T<+>tf/J	M	236	Mus (Mus) musculus
MegaMUGA	5137	BUB/BnJ	M	2331	Mus (Mus) musculus
MUGA	1066	BUB/BnJ	M	263	Mus (Mus) musculus
MegaMUGA	5064	BXSB/MpJ	M	2489	Mus (Mus) musculus
MegaMUGA	5053	C3H/HeJ	M	2416	Mus (Mus) musculus
MegaMUGA	5081	C3H/HeJ	M	2668	Mus (Mus) musculus
MUGA	110	C3H/HeJ	M	150	Mus (Mus) musculus
MUGA	3751	C3H/HeJ	M	374	Mus (Mus) musculus
MegaMUGA	6022	C3H/HeNTac	M	3121	Mus (Mus) musculus
MegaMUGA	5035	C57BL/10J	M	2204	Mus (Mus) musculus
MegaMUGA	5013	C57BL/10J	M	2296	Mus (Mus) musculus
MUGA	1078	C57BL/10J	M	147	Mus (Mus) musculus
MegaMUGA	4982	C57BL/6CR	M	2178	Mus (Mus) musculus
MegaMUGA	4963	C57BL/6J	F	2434	Mus (Mus) musculus
MegaMUGA	5092	C57BL/6J	F	2569	Mus (Mus) musculus
MUGA	96	C57BL/6J	F	98	Mus (Mus) musculus
MUGA	1917	C57BL/6J	F	171	Mus (Mus) musculus
MegaMUGA	5029	C57BL/6J	M	2181	Mus (Mus) musculus
MegaMUGA	5026	C57BL/6J	M	2200	Mus (Mus) musculus
MUGA	50	C57BL/6J	M	51	Mus (Mus) musculus
MUGA	783	C57BL/6J	M	96	Mus (Mus) musculus
MegaMUGA	5134	C57BL/6NJ	M	2195	Mus (Mus) musculus
MegaMUGA	5095	C57BL/6NJ	M	2259	Mus (Mus) musculus
MUGA	1105	C57BL/6NJ	M	114	Mus (Mus) musculus
MegaMUGA	5109	C57BL/6Tc	M	2218	Mus (Mus) musculus
MegaMUGA	5022	C57BLKS/J	M	2239	Mus (Mus) musculus
MUGA	1060	C57BLKS/J	M	184	Mus (Mus) musculus
MegaMUGA	4986	C57BR/cdJ	M	2277	Mus (Mus) musculus
MUGA	1037	C57BR/cdJ	M	197	Mus (Mus) musculus
MegaMUGA	4974	C57L/J	M	2458	Mus (Mus) musculus
MUGA	1042	C57L/J	M	190	Mus (Mus) musculus
MegaMUGA	5027	C58/J	M	2376	Mus (Mus) musculus
MUGA	1034	C58/J	M	205	Mus (Mus) musculus
MegaMUGA	5572	CAST/EiJ	F	2850	Mus (Mus) musculus	castaneus
MegaMUGA	5583	CAST/EiJ	F	2851	Mus (Mus) musculus	castaneus
MUGA	31	CAST/EiJ	F	326	Mus (Mus) musculus	castaneus
MUGA	1913	CAST/EiJ	F	472	Mus (Mus) musculus	castaneus
MegaMUGA	4983	CAST/EiJ	M	2858	Mus (Mus) musculus	castaneus
MegaMUGA	4977	CAST/EiJ	M	2950	Mus (Mus) musculus	castaneus
MUGA	22	CAST/EiJ	M	310	Mus (Mus) musculus	castaneus
MUGA	1821	CAST/EiJ	M	415	Mus (Mus) musculus	castaneus
MegaMUGA	5150	CBA/CaJ	M	2331	Mus (Mus) musculus
MegaMUGA	5034	CBA/J	M	2297	Mus (Mus) musculus
MUGA	111	CBA/J	M	160	Mus (Mus) musculus
MegaMUGA	4999	CE/J	M	2425	Mus (Mus) musculus
MUGA	1142	CE/J	M	258	Mus (Mus) musculus
MegaMUGA	5228	CHMU/LeJ	M	2271	Mus (Mus) musculus
MegaMUGA	5040	CIM	M	3707	Mus (Mus) musculus	castaneus
MUGA	1123	CIM	M	460	Mus (Mus) musculus	castaneus
MegaMUGA	4968	CZECHI/EiJ	M	3591	Mus (Mus) musculus	musculus
MegaMUGA	5025	CZECHII/EiJ	M	3222	Mus (Mus) musculus	musculus
MUGA	1080	CZECHII/EiJ	M	687	Mus (Mus) musculus	musculus
MegaMUGA	5162	DBA/1J	M	2451	Mus (Mus) musculus
MegaMUGA	5012	DBA/1LacJ	M	2321	Mus (Mus) musculus
MegaMUGA	5019	DBA/2J	M	2322	Mus (Mus) musculus
MegaMUGA	5004	DBA/2J	M	2411	Mus (Mus) musculus
MUGA	177	DBA/2J	M	161	Mus (Mus) musculus
MegaMUGA	4990	DDK	M	2479	Mus (Mus) musculus
MegaMUGA	5037	DDY/Jcl	M	2354	Mus (Mus) musculus
MUGA	1046	DDY/JclSidSeyFrkJ	M	238	Mus (Mus) musculus
MegaMUGA	5184	DLS/LeJ	M	2621	Mus (Mus) musculus
MegaMUGA	5224	EL/SuzSeyFrkJ	M	2591	Mus (Mus) musculus
MegaMUGA	5050	FVB/NJ	F	2360	Mus (Mus) musculus
MegaMUGA	4956	FVB/NJ	F	3146	Mus (Mus) musculus
MegaMUGA	4987	FVB/NJ	M	2325	Mus (Mus) musculus
MegaMUGA	5031	FVB/NJ	M	2355	Mus (Mus) musculus
MUGA	180	FVB/NJ	M	329	Mus (Mus) musculus
MegaMUGA	5204	HPG/B	M	2780	Mus (Mus) musculus
MegaMUGA	6059	I/LnJ	M	2908	Mus (Mus) musculus
MUGA	1082	I/LnJ	M	242	Mus (Mus) musculus
MegaMUGA	5198	JE/LeJ	M	2372	Mus (Mus) musculus
MegaMUGA	5099	JF1/Ms	M	3748	Mus (Mus) musculus	hybrid
MUGA	1049	JF1/Ms	M	516	Mus (Mus) musculus	hybrid
MUGA	172	KK/H1J	M	166	Mus (Mus) musculus
MegaMUGA	5056	KK/HlJ	M	2408	Mus (Mus) musculus
MegaMUGA	4976	LEWES/EiJ	M	2663	Mus (Mus) musculus	domesticus
MegaMUGA	5021	LG/J	M	2350	Mus (Mus) musculus
MegaMUGA	4958	LP/J	M	2487	Mus (Mus) musculus
MUGA	164	LP/J	M	187	Mus (Mus) musculus
MegaMUGA	4969	LT/SvEiJ	M	2439	Mus (Mus) musculus
MegaMUGA	5171	MA/MyJ	M	2475	Mus (Mus) musculus
MUGA	1145	MA/MyJ	M	236	Mus (Mus) musculus
MegaMUGA	4988	MOLF/EiJ	M	3203	Mus (Mus) musculus	molossinus
MUGA	703	MOLF/EiJ	M	537	Mus (Mus) musculus	molossinus
MegaMUGA	4997	MRL/MpJ	M	2287	Mus (Mus) musculus
MUGA	1129	MRL/MpJ	M	213	Mus (Mus) musculus
MegaMUGA	4962	MSM/Ms	M	3578	Mus (Mus) musculus	molossinus
MUGA	1053	MSM/Ms	M	484	Mus (Mus) musculus	molossinus
MUGA	4177	NFS/N	F	306	Mus (Mus) musculus
MUGA	4178	NFS/N	F	311	Mus (Mus) musculus
MegaMUGA	5519	NOD/ShiLtJ	F	2315	Mus (Mus) musculus
MegaMUGA	4862	NOD/ShiLtJ	F	2350	Mus (Mus) musculus
MUGA	739	NOD/ShiLtJ	F	307	Mus (Mus) musculus
MUGA	1918	NOD/ShiLtJ	F	292	Mus (Mus) musculus
MegaMUGA	5023	NOD/ShiLtJ	M	2258	Mus (Mus) musculus
MegaMUGA	5045	NOD/ShiLtJ	M	2342	Mus (Mus) musculus
MUGA	14	NOD/ShiLtJ	M	166	Mus (Mus) musculus
MUGA	1778	NOD/ShiLtJ	M	247	Mus (Mus) musculus
MegaMUGA	5010	NON/ShiLtJ	M	2321	Mus (Mus) musculus
MUGA	1102	NON/ShiLtJ	M	240	Mus (Mus) musculus
MegaMUGA	4971	NOR/LtJ	M	2404	Mus (Mus) musculus
MegaMUGA	5222	NU/J	M	2332	Mus (Mus) musculus
MegaMUGA	4996	NZB/BlNJ	M	2383	Mus (Mus) musculus
MUGA	1134	NZB/BlNJ	M	263	Mus (Mus) musculus
MegaMUGA	4984	NZL/LtJ	M	2267	Mus (Mus) musculus
MUGA	1126	NZL/LtJ	M	224	Mus (Mus) musculus
MegaMUGA	5595	NZO/HILtJ	F	2320	Mus (Mus) musculus
MegaMUGA	4915	NZO/HILtJ	F	2336	Mus (Mus) musculus
MegaMUGA	5024	NZO/HILtJ	M	2272	Mus (Mus) musculus
MegaMUGA	5001	NZO/HiLtJ	M	2281	Mus (Mus) musculus
MUGA	62	NZO/HlLtJ	F	179	Mus (Mus) musculus
MUGA	1914	NZO/HlLtJ	F	303	Mus (Mus) musculus
MUGA	93	NZO/HlLtJ	M	177	Mus (Mus) musculus
MUGA	1779	NZO/HlLtJ	M	245	Mus (Mus) musculus
MegaMUGA	4967	NZW/LacJ	M	2968	Mus (Mus) musculus
MUGA	781	NZW/LacJ	M	190	Mus (Mus) musculus
MegaMUGA	4959	P/J	M	2479	Mus (Mus) musculus
MUGA	4116	P/J	M	411	Mus (Mus) musculus
MegaMUGA	4960	PERA/EiJ	M	2643	Mus (Mus) musculus	domesticus
MUGA	1038	PERA/EiJ	M	275	Mus (Mus) musculus	domesticus
MegaMUGA	4978	PERC/EiJ	M	2762	Mus (Mus) musculus	domesticus
MegaMUGA	4998	PL/J	M	2388	Mus (Mus) musculus
MUGA	1069	PL/J	M	236	Mus (Mus) musculus
MUGA	1092	POHN/Deh	M	509	Mus (Mus) musculus	castaneus
MegaMUGA	5018	PWD/PhJ	M	3031	Mus (Mus) musculus	musculus
MUGA	752	PWD/PhJ	M	464	Mus (Mus) musculus	musculus
MegaMUGA	5474	PWK/PhJ	F	2918	Mus (Mus) musculus	musculus
MegaMUGA	4905	PWK/PhJ	F	2943	Mus (Mus) musculus	musculus
MUGA	71	PWK/PhJ	F	361	Mus (Mus) musculus	musculus
MUGA	1919	PWK/PhJ	F	479	Mus (Mus) musculus	musculus
MegaMUGA	5011	PWK/PhJ	M	2869	Mus (Mus) musculus	musculus
MegaMUGA	5017	PWK/PhJ	M	2872	Mus (Mus) musculus	musculus
MUGA	32	PWK/PhJ	M	312	Mus (Mus) musculus	musculus
MUGA	1780	PWK/PhJ	M	475	Mus (Mus) musculus	musculus
MegaMUGA	4992	RBA/DnJ	M	2571	Mus (Mus) musculus	domesticus
MegaMUGA	4991	RBB/DnJ	M	2422	Mus (Mus) musculus	domesticus
MegaMUGA	4993	RBF/DnJ	M	2494	Mus (Mus) musculus	domesticus
MUGA	1113	RBF/DnJ	M	243	Mus (Mus) musculus	domesticus
MegaMUGA	4994	RF/J	M	2446	Mus (Mus) musculus
MegaMUGA	6032	RHJ/LeJ	M	2899	Mus (Mus) musculus
MegaMUGA	5181	RIIIS/J	M	2430	Mus (Mus) musculus
MUGA	1056	RIIIS/J	M	464	Mus (Mus) musculus
MegaMUGA	5207	RSV/LeJ	M	2537	Mus (Mus) musculus
MegaMUGA	4964	SB/LeJ	M	2449	Mus (Mus) musculus
MegaMUGA	4989	SEA/GnJ	M	2282	Mus (Mus) musculus
MUGA	1116	SEA/GnJ	M	253	Mus (Mus) musculus
MegaMUGA	5046	SEC/1ReJ	M	2354	Mus (Mus) musculus
MegaMUGA	5129	SF/CamEiJ	M	2540	Mus (Mus) musculus	hybrid
MegaMUGA	5217	SH1/LeJ	M	2628	Mus (Mus) musculus
MegaMUGA	5078	SJL/Bm	M	2381	Mus (Mus) musculus
MegaMUGA	5131	SJL/J	M	2375	Mus (Mus) musculus
MUGA	135	SJL/J	M	162	Mus (Mus) musculus
MegaMUGA	5075	SKIVE/EiJ	M	4087	Mus (Mus) musculus	hybrid
MUGA	106	SKIVE/EiJ	M	336	Mus (Mus) musculus	hybrid
MegaMUGA	5119	SM/J	M	2426	Mus (Mus) musculus
MUGA	1036	SM/J	M	272	Mus (Mus) musculus
MegaMUGA	5128	SOD1/EiJ	M	2587	Mus (Mus) musculus	domesticus
MegaMUGA	5100	SPRET/EiJ	M	8670	Mus (Mus) spretus
MUGA	132	SPRET/EiJ	M	798	Mus (Mus) spretus
MegaMUGA	5179	SSL/LeJ	M	2341	Mus (Mus) musculus
MegaMUGA	5107	ST/bJ	M	2406	Mus (Mus) musculus
MegaMUGA	5116	STX/Le	M	2317	Mus (Mus) musculus
MegaMUGA	5101	SWR/J	M	2385	Mus (Mus) musculus
MUGA	1137	SWR/J	M	238	Mus (Mus) musculus
MegaMUGA	5110	TIRANO/EiJ	M	2797	Mus (Mus) musculus	domesticus
MUGA	129	TIRANO/EiJ	M	218	Mus (Mus) musculus	domesticus
MUGA	1118	TIRANO/EiJ	M	277	Mus (Mus) musculus	domesticus
MegaMUGA	5165	TSJ/LeJ	M	2286	Mus (Mus) musculus
MegaMUGA	5113	WLA/Pas	M	2691	Mus (Mus) musculus	domesticus
MegaMUGA	5126	WMP/PasDnJ	M	2669	Mus (Mus) musculus	domesticus
MegaMUGA	4890	WSB/EiJ	F	2355	Mus (Mus) musculus	domesticus
MegaMUGA	5627	WSB/EiJ	F	2406	Mus (Mus) musculus	domesticus
MUGA	90	WSB/EiJ	F	186	Mus (Mus) musculus	domesticus
MUGA	1915	WSB/EiJ	F	333	Mus (Mus) musculus	domesticus
MegaMUGA	5070	WSB/EiJ	M	2618	Mus (Mus) musculus	domesticus
MegaMUGA	5105	WSB/EiJ	M	2642	Mus (Mus) musculus	domesticus
MUGA	69	WSB/EiJ	M	191	Mus (Mus) musculus	domesticus
MUGA	1781	WSB/EiJ	M	278	Mus (Mus) musculus	domesticus
MegaMUGA	5096	XBS	M	8239	Mus (Mus) macedonicus
MegaMUGA	5146	YCA	M	7252	Mus (Mus) cypriacus
MegaMUGA	5085	ZALENDE/EiJ	M	4148	Mus (Mus) musculus	domesticus
MUGA	1094	ZALENDE/EiJ	M	272	Mus (Mus) musculus	domesticus
MegaMUGA	5140	ZRU	M	7305	Mus (Mus) spiciligeus

## Sheet: Outbred Strains
Platform	Platform ID	Strain	Sex	Hs	Ns
MUGA	3595	CD-1	F	1312	457
MUGA	3607	CD-1	F	1165	513
MUGA	3594	CD-1	M	1154	484
MUGA	3606	CD-1	M	1236	442
MUGA	4431	Slc:ddY		1093	365
MUGA	3597	SW	F	799	492
MUGA	3609	SW	F	657	507
MUGA	3596	SW	M	702	487
MUGA	3608	SW	M	842	458

## Sheet: F1s
Platform	Platform ID	Maternal Strain	Paternal Strain	Sex	Hs	Ns
MegaMUGA	5607	129S1/SvImJ	A/J	F	23151	2204
MegaMUGA	5365	129S1/SvImJ	A/J	F	23162	2355
MUGA	1793	129S1/SvImJ	A/J	F	2477	286
MUGA	709	129S1/SvImJ	A/J	F	2528	302
MegaMUGA	5475	129S1/SvImJ	C57BL/6J	F	24432	2171
MegaMUGA	4871	129S1/SvImJ	C57BL/6J	M	23927	2348
MUGA	755	129S1/SvImJ	C57BL/6J	F	2920	316
MUGA	1575	129S1/SvImJ	C57BL/6J	M	2781	320
MegaMUGA	5510	129S1/SvImJ	CAST/EiJ	F	42992	2232
MegaMUGA	4902	129S1/SvImJ	CAST/EiJ	M	41445	2328
MUGA	35	129S1/SvImJ	CAST/EiJ	F	3638	113
MegaMUGA	5244	129S1/SvImJ	NOD/ShiLtJ	F	24304	2291
MUGA	710	129S1/SvImJ	NOD/ShiLtJ	F	2656	297
MUGA	1794	129S1/SvImJ	NOD/ShiLtJ	F	2600	439
MegaMUGA	5439	129S1/SvImJ	NZO/HILtJ	F	24174	2197
MegaMUGA	4934	129S1/SvImJ	NZO/HILtJ	M	23644	2316
MUGA	1795	129S1/SvImJ	NZO/HlLtJ	F	2557	294
MUGA	756	129S1/SvImJ	NZO/HlLtJ	F	2588	372
MegaMUGA	5559	129S1/SvImJ	PWK/PhJ	F	38955	2208
MegaMUGA	5353	129S1/SvImJ	PWK/PhJ	F	38943	2235
MegaMUGA	4940	129S1/SvImJ	PWK/PhJ	M	37510	2276
MUGA	9	129S1/SvImJ	PWK/PhJ	F	3609	108
MUGA	68	129S1/SvImJ	PWK/PhJ	M	3348	102
MegaMUGA	5438	129S1/SvImJ	WSB/EiJ	F	33585	2308
MegaMUGA	5044	129S1/SvImJ	WSB/EiJ	M	32669	2204
MUGA	700	129S1/SvImJ	WSB/EiJ	F	3362	323
MUGA	1796	129S1/SvImJ	WSB/EiJ	F	3292	347
MegaMUGA	4868	A/J	129S1/SvImJ	M	22631	2294
MegaMUGA	4920	A/J	129S1/SvImJ	M	22700	2309
MUGA	1784	A/J	129S1/SvImJ	M	2365	297
MUGA	1431	A/J	129S1/SvImJ	M	2385	363
MegaMUGA	5377	A/J	C57BL/6J	F	24933	2216
MUGA	1783	A/J	C57BL/6J	F	2975	271
MUGA	734	A/J	C57BL/6J	F	3026	292
MegaMUGA	4917	A/J	CAST/EiJ	M	42771	2350
MegaMUGA	5584	A/J	NOD/ShiLtJ	F	20315	2180
MegaMUGA	4927	A/J	NOD/ShiLtJ	M	19819	2238
MUGA	1785	A/J	NOD/ShiLtJ	M	2128	288
MUGA	1432	A/J	NOD/ShiLtJ	M	2146	345
MegaMUGA	5354	A/J	NZO/HILtJ	F	24312	2197
MUGA	770	A/J	NZO/HlLtJ	F	2724	202
MegaMUGA	5499	A/J	PWK/PhJ	F	39671	2371
MegaMUGA	4889	A/J	PWK/PhJ	M	38295	2264
MUGA	63	A/J	PWK/PhJ	F	3660	106
MUGA	55	A/J	PWK/PhJ	M	3441	106
MegaMUGA	5390	A/J	WSB/EiJ	F	33121	2223
MegaMUGA	4950	A/J	WSB/EiJ	M	32145	2239
MegaMUGA	4864	A/J	WSB/EiJ	M	32124	2284
MUGA	751	A/J	WSB/EiJ	F	3335	276
MUGA	1786	A/J	WSB/EiJ	F	3288	307
MUGA	1576	A/J	WSB/EiJ	M	3112	342
MegaMUGA	6034	BALB/ByJ	129S1/SvlmJ	M	21274	2843
MegaMUGA	5132	BALB/cByJ	C57BL/6J	M	21220	2232
MegaMUGA	5143	BALB/cJ	C57BL/6J	M	21188	2281
MegaMUGA	6023	BALB/cJ	129S1/SvlmJ	F	21693	3061
MegaMUGA	6047	C3H/HeJ	129S1/SvlmJ	F	21090	2821
MegaMUGA	5280	C57BL/6J	129S1/SvImJ	F	24399	2244
MegaMUGA	4929	C57BL/6J	129S1/SvImJ	M	24033	2227
MegaMUGA	5268	C57BL/6J	A/J	F	24959	2150
MegaMUGA	4914	C57BL/6J	A/J	M	24429	2126
MegaMUGA	4901	C57BL/6J	A/J	M	24406	2135
MUGA	1788	C57BL/6J	A/J	F	2871	391
MUGA	1528	C57BL/6J	A/J	M	2887	317
MegaMUGA	5305	C57BL/6J	CAST/EiJ	F	43045	2246
MegaMUGA	5426	C57BL/6J	CAST/EiJ	F	43058	2276
MUGA	749	C57BL/6J	CAST/EiJ	F	4174	270
MUGA	1791	C57BL/6J	CAST/EiJ	F	4038	336
MUGA	3754	C57BL/6J	DBA/2J	F	2489	405
MegaMUGA	5615	C57BL/6J	NOD/ShiLtJ	F	24492	2223
MUGA	1789	C57BL/6J	NOD/ShiLtJ	F	2946	306
MUGA	740	C57BL/6J	NOD/ShiLtJ	F	3022	326
MegaMUGA	5413	C57BL/6J	NZO/HILtJ	F	23657	2158
MegaMUGA	4946	C57BL/6J	NZO/HILtJ	M	22966	2650
MUGA	758	C57BL/6J	NZO/HlLtJ	F	2925	250
MUGA	1790	C57BL/6J	NZO/HlLtJ	F	2894	254
MegaMUGA	5531	C57BL/6J	PWK/PhJ	F	39506	2232
MegaMUGA	4885	C57BL/6J	PWK/PhJ	M	38086	2208
MegaMUGA	4932	C57BL/6J	PWK/PhJ	M	38082	2254
MUGA	52	C57BL/6J	PWK/PhJ	F	4296	70
MUGA	13	C57BL/6J	PWK/PhJ	F	4282	73
MUGA	57	C57BL/6J	PWK/PhJ	M	4011	65
MegaMUGA	5093	C57BL/6J	SJL/J	M	21700	4490
MegaMUGA	5547	C57BL/6J	WSB/EiJ	F	34162	2208
MegaMUGA	4954	C57BL/6J	WSB/EiJ	M	33157	2205
MUGA	1018	C57BL/6J	WSB/EiJ	F	3931	223
MUGA	5	C57BL/6J	WSB/EiJ	M	3751	107
MegaMUGA	6046	C57BL/6NJ	C57BL/6J	M	407	2738
MegaMUGA	5341	CAST/EiJ	129S1/SvImJ	F	42970	2268
MegaMUGA	4904	CAST/EiJ	129S1/SvImJ	M	41442	2292
MUGA	26	CAST/EiJ	129S1/SvImJ	M	3376	116
MegaMUGA	5245	CAST/EiJ	A/J	F	44351	2265
MegaMUGA	5451	CAST/EiJ	A/J	F	44324	2280
MegaMUGA	4860	CAST/EiJ	A/J	M	42595	2502
MUGA	51	CAST/EiJ	A/J	F	3664	105
MUGA	88	CAST/EiJ	A/J	M	3439	101
MUGA	11	CAST/EiJ	A/J	M	3436	109
MegaMUGA	4913	CAST/EiJ	C57BL/6J	M	41557	2249
MegaMUGA	4896	CAST/EiJ	C57BL/6J	M	41429	2369
MUGA	1439	CAST/EiJ	C57BL/6J	M	3881	351
MegaMUGA	5281	CAST/EiJ	NOD/ShiLtJ	F	43409	2216
MegaMUGA	5402	CAST/EiJ	NOD/ShiLtJ	F	43390	2240
MUGA	39	CAST/EiJ	NOD/ShiLtJ	F	3637	117
MegaMUGA	5608	CAST/EiJ	NZO/HILtJ	F	42261	2241
MegaMUGA	5486	CAST/EiJ	NZO/HILtJ	F	42246	2279
MegaMUGA	4916	CAST/EiJ	NZO/HILtJ	M	40890	2277
MegaMUGA	4923	CAST/EiJ	NZO/HILtJ	M	40843	2345
MUGA	1810	CAST/EiJ	NZO/HlLtJ	F	3460	273
MUGA	1115	CAST/EiJ	NZO/HlLtJ	M	3265	203
MUGA	1811	CAST/EiJ	NZO/HlLtJ	M	3240	273
MegaMUGA	5560	CAST/EiJ	PWK/PhJ	F	23881	2525
MegaMUGA	4919	CAST/EiJ	PWK/PhJ	M	23173	2672
MUGA	1027	CAST/EiJ	PWK/PhJ	F	2090	247
MUGA	79	CAST/EiJ	PWK/PhJ	M	2019	175
MegaMUGA	5378	CAST/EiJ	WSB/EiJ	F	35601	2346
MegaMUGA	4884	CAST/EiJ	WSB/EiJ	M	34483	2368
MUGA	20	CAST/EiJ	WSB/EiJ	F	2825	125
MUGA	25	CAST/EiJ	WSB/EiJ	M	2690	133
MegaMUGA	5059	DBA/2J	C57BL/6J	M	21772	2235
MegaMUGA	6057	DBA/2J	129S1/SvlmJ	F	21677	3030
MegaMUGA	5000	FVB/NJ	C57BL/6J	M	22335	2301
MegaMUGA	6058	FVB/NJ	129S1/SvlmJ	M	21533	2799
MegaMUGA	6055	MRL/MpJ	C57BL/6J	F	22185	2782
MegaMUGA	5536	NOD/ShiLtJ	129S1/SvImJ	F	24312	2187
MegaMUGA	4877	NOD/ShiLtJ	129S1/SvImJ	M	23896	2253
MegaMUGA	4872	NOD/ShiLtJ	129S1/SvImJ	M	23823	2327
MUGA	1629	NOD/ShiLtJ	129S1/SvImJ	M	2577	253
MegaMUGA	5389	NOD/ShiLtJ	A/J	F	20316	2257
MegaMUGA	4883	NOD/ShiLtJ	A/J	M	19715	2332
MUGA	1797	NOD/ShiLtJ	A/J	F	2244	251
MUGA	731	NOD/ShiLtJ	A/J	F	2265	272
MegaMUGA	5257	NOD/ShiLtJ	C57BL/6J	F	24477	2354
MegaMUGA	4955	NOD/ShiLtJ	C57BL/6J	M	24084	2120
MegaMUGA	4906	NOD/ShiLtJ	C57BL/6J	M	24047	2150
MUGA	1799	NOD/ShiLtJ	C57BL/6J	F	2946	301
MUGA	1798	NOD/ShiLtJ	C57BL/6J	M	2871	271
MegaMUGA	4878	NOD/ShiLtJ	CAST/EiJ	M	41819	2327
MegaMUGA	4928	NOD/ShiLtJ	CAST/EiJ	M	41890	2351
MUGA	1801	NOD/ShiLtJ	CAST/EiJ	M	3328	276
MUGA	1434	NOD/ShiLtJ	CAST/EiJ	M	3351	301
MegaMUGA	5620	NOD/ShiLtJ	NZO/HILtJ	F	24311	2261
MegaMUGA	4941	NOD/ShiLtJ	NZO/HILtJ	M	23753	2200
MUGA	757	NOD/ShiLtJ	NZO/HlLtJ	F	2639	394
MegaMUGA	4876	NOD/ShiLtJ	PWK/PhJ	M	38049	2310
MUGA	53	NOD/ShiLtJ	PWK/PhJ	F	3443	119
MUGA	59	NOD/ShiLtJ	PWK/PhJ	M	3440	122
MegaMUGA	5293	NOD/ShiLtJ	WSB/EiJ	F	33258	2253
MegaMUGA	4887	NOD/ShiLtJ	WSB/EiJ	M	32178	2271
MUGA	697	NOD/ShiLtJ	WSB/EiJ	F	3320	367
MUGA	1435	NOD/ShiLtJ	WSB/EiJ	M	3132	367
MegaMUGA	5328	NZO/HILtJ	129S1/SvImJ	F	23994	2644
MegaMUGA	4948	NZO/HILtJ	129S1/SvImJ	M	23651	2247
MegaMUGA	5292	NZO/HILtJ	A/J	F	24330	2195
MegaMUGA	4907	NZO/HILtJ	A/J	M	23716	2220
MegaMUGA	4903	NZO/HILtJ	A/J	M	23753	2246
MegaMUGA	5596	NZO/HILtJ	C57BL/6J	F	23609	2190
MegaMUGA	4918	NZO/HILtJ	C57BL/6J	M	23073	2201
MegaMUGA	5425	NZO/HILtJ	NOD/ShiLtJ	F	24322	2288
MegaMUGA	4911	NZO/HILtJ	NOD/ShiLtJ	M	23747	2170
MegaMUGA	5619	NZO/HILtJ	WSB/EiJ	F	33818	2222
MegaMUGA	4867	NZO/HILtJ	WSB/EiJ	M	32816	2346
MUGA	1807	NZO/HlLtJ	129S1/SvImJ	M	2479	356
MUGA	1437	NZO/HlLtJ	129S1/SvImJ	M	2477	396
MUGA	1805	NZO/HlLtJ	A/J	F	2677	301
MUGA	1534	NZO/HlLtJ	A/J	M	2559	327
MUGA	1806	NZO/HlLtJ	C57BL/6J	M	2792	270
MUGA	1436	NZO/HlLtJ	C57BL/6J	M	2829	339
MUGA	1808	NZO/HlLtJ	NOD/ShiLtJ	M	2549	305
MUGA	1438	NZO/HlLtJ	NOD/ShiLtJ	M	2535	376
MUGA	759	NZO/HlLtJ	WSB/EiJ	F	3329	319
MUGA	1630	PWD/PhJ	C57BL/6J	M	3852	253
MegaMUGA	4874	PWK/PhJ	129S1/SvImJ	M	37415	2348
MegaMUGA	5535	PWK/PhJ	A/J	F	39591	2364
MegaMUGA	4933	PWK/PhJ	A/J	M	38123	2580
MegaMUGA	5511	PWK/PhJ	C57BL/6J	F	39511	2242
MegaMUGA	5366	PWK/PhJ	CAST/EiJ	F	23920	2605
MegaMUGA	4888	PWK/PhJ	CAST/EiJ	M	23221	2545
MegaMUGA	5329	PWK/PhJ	NOD/ShiLtJ	F	39229	2516
MegaMUGA	5522	PWK/PhJ	NOD/ShiLtJ	F	39306	2518
MegaMUGA	4879	PWK/PhJ	NOD/ShiLtJ	M	38034	2313
MUGA	3181	PWK/PhJ	NOD/ShiLtJ	F	3565	353
MegaMUGA	5401	PWK/PhJ	NZO/HILtJ	F	38470	2223
MegaMUGA	5498	PWK/PhJ	NZO/HILtJ	F	38452	2287
MegaMUGA	4873	PWK/PhJ	NZO/HILtJ	M	37016	2356
MegaMUGA	4869	PWK/PhJ	NZO/HILtJ	M	37002	2398
MUGA	1577	PWK/PhJ	NZO/HlLtJ	F	3478	339
MUGA	1114	PWK/PhJ	NZO/HlLtJ	M	3323	220
MegaMUGA	5317	PWK/PhJ	WSB/EiJ	F	33951	2529
MegaMUGA	4893	PWK/PhJ	WSB/EiJ	M	33147	2391
MegaMUGA	5463	WSB/EiJ	129S1/SvImJ	F	33678	2202
MegaMUGA	5016	WSB/EiJ	129S1/SvImJ	M	32607	2251
MUGA	1148	WSB/EiJ	129S1/SvImJ	F	3338	317
MUGA	1442	WSB/EiJ	129S1/SvImJ	F	3344	444
MegaMUGA	5523	WSB/EiJ	A/J	F	33131	2182
MegaMUGA	5304	WSB/EiJ	C57BL/6J	F	34197	2151
MegaMUGA	4937	WSB/EiJ	C57BL/6J	M	33200	2153
MUGA	1441	WSB/EiJ	C57BL/6J	F	3847	279
MUGA	1814	WSB/EiJ	C57BL/6J	M	3620	370
MegaMUGA	5269	WSB/EiJ	CAST/EiJ	F	35626	2330
MegaMUGA	4870	WSB/EiJ	CAST/EiJ	M	34476	2453
MUGA	56	WSB/EiJ	CAST/EiJ	F	2820	122
MegaMUGA	5450	WSB/EiJ	NOD/ShiLtJ	F	33223	2311
MegaMUGA	4935	WSB/EiJ	NOD/ShiLtJ	M	32223	2268
MUGA	1443	WSB/EiJ	NOD/ShiLtJ	M	3135	349
MUGA	1816	WSB/EiJ	NOD/ShiLtJ	M	3136	369
MegaMUGA	5342	WSB/EiJ	NZO/HILtJ	F	33861	2162
MegaMUGA	4921	WSB/EiJ	NZO/HILtJ	M	32924	2245
MUGA	1817	WSB/EiJ	NZO/HlLtJ	M	3130	334
MUGA	1574	WSB/EiJ	NZO/HlLtJ	M	3097	359
MegaMUGA	5316	WSB/EiJ	PWK/PhJ	F	33868	2617
MegaMUGA	4900	WSB/EiJ	PWK/PhJ	M	33195	2320
MUGA	34	WSB/EiJ	PWK/PhJ	F	2882	121
MUGA	94	WSB/EiJ	PWK/PhJ	M	2748	125

## Sheet: Wild Mice
Platform	Platform ID	Name	Sex	Hs	Ns	Species	Subspecies	Origin	Provider
MUGA	4039	13-nannomys_minutoides	M	320	3524	Mus (Nannomy) minutoides			Bonhomme/Orth
MUGA	4041	15-platyhrix	M	262	3030	Mus (Pyromys) platythrix			Bonhomme/Orth
MUGA	4042	19-saxicola	F	293	3020	Mus (Pyromys) saxicola			Bonhomme/Orth
MUGA	4037	20-cookii-20530	M	295	1812	Mus (Mus) cookii			Bonhomme/Orth
MUGA	1198	BAG3	F	299	404	Mus (Mus) musculus	musculus		Michael Nachman
MUGA	785	BAG56	M	426	372	Mus (Mus) musculus	musculus		Michael Nachman
MegaMUGA	4863	BAG74	M	3259	3097	Mus (Mus) musculus	musculus		Michael Nachman
MUGA	1196	BAG94	F	320	392	Mus (Mus) musculus	musculus		Michael Nachman
MegaMUGA	4897	BAG99	M	4006	3197	Mus (Mus) musculus	musculus		Michael Nachman
MegaMUGA	7450	CE281	F	12737	2465	Mus (Mus) musculus	domesticus		Lawn/Searle
MegaMUGA	7382	CE417	F	9159	4410	Mus (Mus) musculus	domesticus		Britton-Davidian
MegaMUGA	7395	CE522	M	14897	2707	Mus (Mus) musculus	domesticus		Herman/Searle
MegaMUGA	7378	CE554	M	13035	2233	Mus (Mus) musculus	domesticus		Britton-Davidian
MegaMUGA	7464	CE581	M	15745	2840	Mus (Mus) musculus	domesticus		Britton-Davidian
MegaMUGA	7425	CE615	M	8450	2353	Mus (Mus) musculus	domesticus		Gabriel/Searle
MegaMUGA	7380	CE741	F	7444	2863	Mus (Mus) musculus	domesticus		Britton-Davidian
MUGA	4036	cervicolor-20918	M	264	1834	Mus (Mus) cervicolor			Bonhomme/Orth
MegaMUGA	6007	Farallon_114	F	10055	2670	Mus (Mus) musculus	domesticus		Island Conservation
MegaMUGA	4953	IN13	M	8932	3497	Mus (Mus) musculus	castaneus		Bettina Harr
MUGA	1041	IN13	M	913	482	Mus (Mus) musculus	castaneus		Bettina Harr
MUGA	1199	IN17	M	859	368	Mus (Mus) musculus	castaneus		Bettina Harr
MegaMUGA	4949	IN25	M	9260	3605	Mus (Mus) musculus	castaneus		Bettina Harr
MegaMUGA	4895	IN34	M	9106	3753	Mus (Mus) musculus	castaneus		Bettina Harr
MUGA	793	IN34	M	1038	370	Mus (Mus) musculus	castaneus		Bettina Harr
MUGA	1111	IN38	F	757	428	Mus (Mus) musculus	castaneus		Bettina Harr
MUGA	1200	IN40	F	888	415	Mus (Mus) musculus	castaneus		Bettina Harr
MegaMUGA	4881	IN47	M	7744	3451	Mus (Mus) musculus	castaneus		Bettina Harr
MegaMUGA	4910	IN54	F	8920	3411	Mus (Mus) musculus	castaneus		Bettina Harr
MUGA	1147	IN59	F	847	558	Mus (Mus) musculus	castaneus		Bettina Harr
MegaMUGA	4951	MWN1026	M	11952	2649	Mus (Mus) musculus	domesticus		Michael Nachman
MUGA	790	MWN1026	M	1153	267	Mus (Mus) musculus	domesticus		Michael Nachman
MegaMUGA	4899	MWN1030	F	8842	2636	Mus (Mus) musculus	domesticus		Michael Nachman
MegaMUGA	4894	MWN1194	M	9490	2615	Mus (Mus) musculus	domesticus		Michael Nachman
MUGA	1193	MWN1194	M	967	258	Mus (Mus) musculus	domesticus		Michael Nachman
MegaMUGA	4926	MWN1198	M	15462	2658	Mus (Mus) musculus	domesticus		Michael Nachman
MegaMUGA	4886	MWN1214	F	13868	2544	Mus (Mus) musculus	domesticus		Michael Nachman
MUGA	1194	MWN1214	F	1373	244	Mus (Mus) musculus	domesticus		Michael Nachman
MegaMUGA	4947	MWN1279	M	14308	2649	Mus (Mus) musculus	domesticus		Michael Nachman
MUGA	812	MWN1279	M	1345	213	Mus (Mus) musculus	domesticus		Michael Nachman
MegaMUGA	4898	MWN1287	F	10232	2750	Mus (Mus) musculus	domesticus		Michael Nachman
MUGA	3062	MWN1287	F	1052	318	Mus (Mus) musculus	domesticus		Michael Nachman
MUGA	4038	nannomys_mattheyi-20917	M	414	3424	Mus (Nannomy) mattheyi			Bonhomme/Orth
MUGA	4040	nannomys_orangiae-20915	M	283	3470	Mus (Nannomy) orangiae			Bonhomme/Orth
MUGA	1197	RDS10105	F	399	432	Mus (Mus) musculus	musculus		Priscilla Tucker
MegaMUGA	4892	RU:SAR_MUSC:40_298_M	M	4082	3018	Mus (Mus) musculus	musculus		Bulatova
MegaMUGA	7422	TC_YU_1	M	5719	3976	Mus (Mus) musculus	castaneus		Alex Hon-Tsen Yu
MegaMUGA	7444	TC_YU_20	M	5425	2864	Mus (Mus) musculus	castaneus		Alex Hon-Tsen Yu
MegaMUGA	7396	TC_YU_29	M	7161	2715	Mus (Mus) musculus	castaneus		Alex Hon-Tsen Yu
MegaMUGA	6746	UK:PWE_STND:40_680M_F	F	7701	1853	Mus (Mus) musculus	domesticus		Herman/Searle
MegaMUGA	4891	Yu2097	M	3883	3060	Mus (Mus) musculus	musculus		Alex Hon-Tsen Yu
MUGA	1195	Yu2097	M	435	383	Mus (Mus) musculus	musculus		Alex Hon-Tsen Yu
MegaMUGA	4909	Yu2113	M	2136	3409	Mus (Mus) musculus	musculus		Alex Hon-Tsen Yu
MUGA	1071	Yu2113	M	282	585	Mus (Mus) musculus	musculus		Alex Hon-Tsen Yu
MUGA	3060	Yu2116	F	312	506	Mus (Mus) musculus	musculus		Alex Hon-Tsen Yu

## Sheet: Consistent
		Replicates			Consistent (Homozygous)			Consistent (Heterozygous)			Consistent + N			Inconsistent
Name	Type	MUGA	MegaMUGA	Combined	MUGA	MegaMUGA	Combined	MUGA	MegaMUGA	Combined	MUGA	MegaMUGA	Combined	MUGA	MegaMUGA	Combined
(129S1/SvImJxA/J )	F1	4	4	8	0.624244	0.638971	0.586886	0.333127	0.345218	0.323206	0.0392187	0.0151914	0.083863	0.00341032	0.000620059	0.00604557
(129S1/SvImJxC57BL/6J )	F1	2	4	6	0.557123	0.553558	0.501628	0.395288	0.414509	0.383351	0.0359634	0.0170516	0.0903736	0.0116261	0.0148814	0.0246473
(129S1/SvImJxCAST/EiJ )	F1	2	4	6	0.498837	0.46985	0.425515	0.495427	0.47791	0.47295	0.00465044	0.0151914	0.0578205	0.0010851	0.0370485	0.0437142
(129S1/SvImJxNOD/ShiLtJ )	F1	3	4	7	0.58394	0.611378	0.550767	0.355294	0.374826	0.344908	0.0544102	0.0131763	0.0970392	0.0063556	0.000620059	0.00728569
(129S1/SvImJxNZO/HlLtJ )	F1	4	4	8	0.605953	0.606728	0.554798	0.350333	0.357154	0.337622	0.0393737	0.0172066	0.0851031	0.00434041	0.0189118	0.0224771
(129S1/SvImJxPWK/PhJ )	F1	2	4	6	0.505038	0.47481	0.428461	0.490157	0.4714	0.466749	0.00449543	0.0139513	0.0581305	0.000310029	0.0398388	0.0466594
(129S1/SvImJxWSB/EiJ )	F1	4	4	8	0.457138	0.496357	0.42629	0.471245	0.460239	0.432646	0.0688265	0.0117811	0.106805	0.00279027	0.031623	0.0342583
(A/JxC57BL/6J )	F1	5	4	9	0.542552	0.562858	0.507673	0.384747	0.424895	0.376531	0.0677414	0.0117811	0.108665	0.00496047	0.000465044	0.00713068
(A/JxCAST/EiJ )	F1	3	4	7	0.488451	0.466284	0.42009	0.504418	0.480701	0.476515	0.00651062	0.0201519	0.0651062	0.000620059	0.0328631	0.0382886
(A/JxNOD/ShiLtJ )	F1	4	4	8	0.661293	0.660828	0.609053	0.299643	0.306309	0.290653	0.0344133	0.0130212	0.0778174	0.00465044	0.0198419	0.0224771
(A/JxNZO/HlLtJ )	F1	3	4	7	0.600062	0.616029	0.566114	0.365835	0.37126	0.355759	0.0308479	0.0122462	0.0717718	0.00325531	0.000465044	0.0063556
(A/JxPWK/PhJ )	F1	2	4	6	0.492637	0.467214	0.42133	0.503488	0.479306	0.47605	0.00356534	0.021547	0.0644861	0.000310029	0.031933	0.0381336
(A/JxWSB/EiJ )	F1	3	4	7	0.511239	0.528445	0.478685	0.444427	0.460239	0.434041	0.0395288	0.0111611	0.0798326	0.00480546	0.000155015	0.00744071
(C57BL/6JxCAST/EiJ )	F1	3	4	7	0.396218	0.41761	0.361184	0.538676	0.560223	0.521004	0.0585956	0.021392	0.108975	0.00651062	0.000775074	0.00883584
(C57BL/6JxDBA/2J )	F1			2			0.573244			0.348783			0.0665013			0.0114711
(C57BL/6JxNOD/ShiLtJ )	F1	5	4	9	0.540691	0.562548	0.504573	0.395133	0.421795	0.383816	0.0587506	0.0148814	0.1051	0.00542552	0.000775074	0.00651062
(C57BL/6JxNZO/HlLtJ )	F1	4	4	8	0.561463	0.547977	0.497442	0.390792	0.401333	0.374206	0.0430941	0.0230972	0.0961091	0.00465044	0.0275926	0.0322431
(C57BL/6JxPWK/PhJ )	F1	3	4	7	0.406604	0.4204	0.36754	0.584251	0.564409	0.555883	0.00821578	0.0148814	0.0660363	0.000930088	0.000310029	0.010541
(C57BL/6JxWSB/EiJ )	F1	6	4	10	0.387537	0.414509	0.356844	0.502248	0.537591	0.492637	0.0751821	0.0131763	0.114091	0.0350333	0.0347233	0.0364285
(CAST/EiJxNOD/ShiLtJ )	F1	3	4	7	0.486436	0.505038	0.452178	0.483801	0.479926	0.467989	0.0260425	0.0148814	0.0725469	0.00372035	0.000155015	0.00728569
(CAST/EiJxNZO/HlLtJ )	F1	3	4	7	0.507983	0.520694	0.471245	0.470935	0.469385	0.457448	0.0193768	0.00976593	0.0644861	0.00170516	0.000155015	0.00682065
(CAST/EiJxPWK/PhJ )	F1	2	4	6	0.691366	0.688265	0.638506	0.288482	0.275616	0.270656	0.0176717	0.0226322	0.073322	0.00248024	0.0134863	0.0175167
(CAST/EiJxWSB/EiJ )	F1	3	4	7	0.601767	0.592776	0.547822	0.390327	0.37219	0.368005	0.00682065	0.0165866	0.0596807	0.0010851	0.0184468	0.0244923
(NOD/ShiLtJxNZO/HlLtJ )	F1	3	4	7	0.603162	0.603472	0.550922	0.360099	0.366765	0.350488	0.0336382	0.0127112	0.0767323	0.00310029	0.0170516	0.0218571
(NOD/ShiLtJxPWK/PhJ )	F1	3	4	7	0.483026	0.459464	0.411564	0.486901	0.478685	0.465354	0.0271276	0.021392	0.0796776	0.00294528	0.0404588	0.0434041
(NOD/ShiLtJxWSB/EiJ )	F1	5	4	9	0.479151	0.500853	0.447062	0.444427	0.456363	0.433421	0.0443342	0.0111611	0.0852581	0.032088	0.031623	0.0342583
(NZO/HlLtJxPWK/PhJ )	F1	2	4	6	0.499147	0.506433	0.459309	0.475895	0.47698	0.463339	0.0175167	0.0156565	0.0678965	0.00744071	0.000930088	0.0094559
(NZO/HlLtJxWSB/EiJ )	F1	3	4	7	0.507363	0.500543	0.449853	0.445202	0.460704	0.436366	0.042164	0.010541	0.0815377	0.0052705	0.0282127	0.0322431
(PWK/PhJxWSB/EiJ )	F1	2	4	6	0.596652	0.58363	0.540846	0.399783	0.373585	0.371105	0.00356534	0.021082	0.0606108		0.0217021	0.0274376
129S1/SvImJ	Inbred	4	4	8	0.978453	0.983413	0.937994	0.00480546	0.00728569	0.000930088	0.0155015	0.00868082	0.0547202	0.00124012	0.000620059	0.0063556
129S6/SvEvTac	Inbred		2	2		0.988219	0.988219		0.00868082	0.00868082		0.00294528	0.00294528		0.000155015	0.000155015
129X1/SvJ	Inbred		2	2		0.983413	0.983413		0.00775074	0.00775074		0.00868082	0.00868082		0.000155015	0.000155015
A/J	Inbred	4	4	8	0.973027	0.986049	0.935049	0.00573554	0.00682065	0.0010851	0.0198419	0.00682065	0.0572004	0.00139513	0.000310029	0.00666563
AKR/J	Inbred			2			0.941559			0.00217021			0.0461944			0.010076
BALB/cByJ	Inbred		2	3		0.987754	0.942024		0.0083708	0.00124012		0.00387537	0.0488296			0.00790575
BALB/cJ	Inbred			2			0.938924			0.00170516			0.0509998			0.0083708
BPL/1J	Inbred			2			0.936754			0.00263525			0.0519299			0.00868082
BTBR T&lt;+&gt;tf/J	Inbred			2			0.937219			0.00325531			0.0520849			0.00744071
BUB/BnJ	Inbred			2			0.94342			0.00248024			0.0465044			0.00759572
C3H/HeJ	Inbred	2	2	4	0.974733	0.979383	0.927918	0.0063556	0.00821578	0.00124012	0.0178267	0.0117811	0.0644861	0.0010851	0.000620059	0.0063556
C57BL/10J	Inbred		2	3		0.978918	0.929313		0.0141063	0.00356534		0.00682065	0.0554953		0.000155015	0.0116261
C57BL/6J	Inbred	4	4	8	0.967912	0.967602	0.912107	0.00775074	0.010231	0.00217021	0.0201519	0.020927	0.0758022	0.0041854	0.00124012	0.00992094
C57BL/6NJ	Inbred		2	3		0.980623	0.931173		0.0130212	0.00279027		0.0063556	0.0547202			0.0113161
C57BLKS/J	Inbred			2			0.934584			0.00263525			0.0508448			0.0119361
C57BR/cdJ	Inbred			2			0.940629			0.00279027			0.0468144			0.00976593
C57L/J	Inbred			2			0.936444			0.00294528			0.0509998			0.00961091
C58/J	Inbred			2			0.938924			0.00263525			0.0502248			0.00821578
CAST/EiJ	Inbred	4	4	8	0.965742	0.981088	0.922803	0.00496047	0.00573554	0.000775074	0.0277476	0.0130212	0.0717718	0.00155015	0.000155015	0.00465044
CBA/J	Inbred			2			0.943885			0.00232522			0.0441792			0.00961091
CD-1	Outbred	4			0.546582			0.0156565			0.06			0.377306
CE/J	Inbred			2			0.94466			0.00263525			0.0444892			0.00821578
CIM	Inbred			2			0.916292			0.0199969			0.0585956			0.00511549
CZECHII/EiJ	Inbred			2			0.935979			0.00232522			0.0565804			0.00511549
DBA/2J	Inbred		2	3		0.985584	0.940319		0.010076	0.00232522		0.00434041	0.0483646			0.00899085
FVB/NJ	Inbred		4	5		0.973492	0.930708		0.0063556	0.00186018		0.0196869	0.0616959		0.000465044	0.00573554
I/LnJ	Inbred			2			0.926058			0.00294528			0.063556			0.00744071
IN13	Wild			2			0.813517			0.115176			0.0655712			0.00573554
IN34	Wild			2			0.7929			0.127112			0.0719268			0.00806077
JF1/Ms	Inbred			2			0.927453			0.00232522			0.0649512			0.0052705
LP/J	Inbred			2			0.939079			0.00248024			0.0516199			0.00682065
MA/MyJ	Inbred			2			0.940939			0.00263525			0.0482096			0.00821578
MOLF/EiJ	Inbred			2			0.933034			0.00217021			0.0581305			0.00666563
MRL/MpJ	Inbred			2			0.946055			0.00248024			0.0440242			0.00744071
MSM/Ms	Inbred			2			0.933654			0.00310029			0.0579755			0.0052705
MWN1026	Wild			2			0.785925			0.151604			0.0541001			0.0083708
MWN1194	Wild			2			0.817703			0.126802			0.0472795			0.00821578
MWN1214	Wild			2			0.757402			0.185863			0.0497597			0.00697566
MWN1279	Wild			2			0.759572			0.180747			0.05224			0.00744071
MWN1287	Wild			2			0.802666			0.131763			0.0578205			0.00775074
NFS/N	Inbred	2		2	0.988994		0.988994	0.00511549		0.00511549	0.00573554		0.00573554	0.000155015		0.000155015
NOD/ShiLtJ	Inbred	4	4	8	0.966052	0.984344	0.930553	0.0052705	0.00697566	0.00139513	0.0254224	0.0083708	0.063091	0.00325531	0.000310029	0.00496047
NON/ShiLtJ	Inbred			2			0.945435			0.00341032			0.0441792			0.00697566
NZB/BlNJ	Inbred			2			0.94559			0.00263525			0.0443342			0.00744071
NZL/LtJ	Inbred			2			0.944505			0.00449543			0.042629			0.0083708
NZO/HILtJ	Inbred		3	3		0.986049	0.986049		0.00868082	0.00868082		0.00496047	0.00496047		0.000310029	0.000310029
NZO/HlLtJ	Inbred	4		4	0.981708		0.981708	0.00480546		0.00480546	0.0128662		0.0128662	0.000620059		0.000620059
NZW/LacJ	Inbred			2			0.933034			0.00201519			0.0576655			0.00728569
P/J	Inbred			2			0.939699			0.00186018			0.0513099			0.00713068
PERA/EiJ	Inbred			2			0.945125			0.00217021			0.0468144			0.00589056
PL/J	Inbred			2			0.944505			0.00232522			0.0449543			0.00821578
PWD/PhJ	Inbred			2			0.936134			0.00372035			0.0539451			0.00620059
PWK/PhJ	Inbred	4	4	8	0.967602	0.975973	0.924043	0.0052705	0.00682065	0.00155015	0.0269726	0.0170516	0.0709967	0.000155015	0.000155015	0.00341032
RBF/DnJ	Inbred			2			0.940629			0.00279027			0.0492947			0.00728569
RIIIS/J	Inbred			2			0.929778			0.00263525			0.0587506			0.00883584
SEA/GnJ	Inbred			2			0.942955			0.00217021			0.0466594			0.00821578
SJL/J	Inbred			2			0.94466			0.00248024			0.0449543			0.00790575
SKIVE/EiJ	Inbred			2			0.905906			0.00403038			0.0807627			0.00930088
SM/J	Inbred			2			0.941559			0.00217021			0.0475895			0.00868082
SPRET/EiJ	Inbred			2			0.904356			0.00465044			0.0851031			0.00589056
SW	Outbred	4			0.746551			0.0168966			0.0461944			0.190358
SWR/J	Inbred			2			0.94342			0.00263525			0.0469695			0.00697566
TIRANO/EiJ	Inbred	2		3	0.973492		0.934584	0.00852581		0.00263525	0.0168966		0.0567354	0.0010851		0.00604557
WMP/PasDnJ	Inbred			2			0.887614			0.00232522			0.05255			0.0575105
WSB/EiJ	Inbred	4	4	8	0.975973	0.973803	0.929468	0.00403038	0.00604557	0.000775074	0.0189118	0.0199969	0.0651062	0.0010851	0.000155015	0.00465044
Yu2097	Wild			2			0.89118			0.0502248			0.053015			0.00558053
Yu2113	Wild			2			0.903891			0.0260425			0.0647962			0.0052705
ZALENDE/EiJ	Inbred			2			0.927298			0.00201519			0.063091			0.00759572
