# Supplementary material for: SNP array profiling of mouse cell lines identifies their strains of origin and reveals cross-contamination and widespread aneuploidy
Source: BMC Genomics. 2014 Oct 3;15(1):847. doi: 10.1186/1471-2164-15-847 (PMC4198738; doi:10.1186/1471-2164-15-847)
Supplement: Supplementary file 8 — Additional file 8: Pairwise comparison of sister strain differences in MegaMUGA genotypes. (XLSX 38 KB) [file 12864_2014_6544_MOESM8_ESM.xlsx]

## Sheet: Sheet1
Table 1: Pairwise comparison of sister strain differences on MegaMUGA
Strain1	Strain2	Pairwise Differences
BALB/cJ	BALB/cByJ	134
C3H/HeJ	C3H/HeNTac	827
C57BL/6J	C57BL/6NJ	154
C57BL/6J	C57BL/6Tc	172
C57BL/6NJ	C57BL/6Tc	45
DBA/1J	DBA/1LacJ	214
SJL/J	SJL/Bm	96
